# Supplementary material for: De novo mutations in children born after medical assisted reproduction
Source: Hum Reprod. 2022 Apr 12;37(6):1360–9. doi: 10.1093/humrep/deac068 (PMC9156847; doi:10.1093/humrep/deac068)
Supplement: deac068_Supplementary_Table_SI [file deac068_supplementary_table_si.xlsx]

## Sheet: SupplementaryTable_SI
Supplementary Table SI - Baseline characteristics of all children recrutied. Abbreviations: DNMs = de novo mutations, ICSI-TESE = intracytoplasmic sperm injection combined with testicular sperm extraction, <35 = children born to fathers younger than 35 years of age at time of conception, >45 = children born to fathers older than 45 years of age at time of conception, NOA = non-obstructive azoospe…
Children ID Number	Group	Maternal age at time of conception	Paternal age at time of conception	Fertility status of Parents	Nationality of mother	Smoking of mother	Alcohol use of mother	Drug use of mother	Medication use of mother	Type of medication	BMI of mother	Nationality of father	Smoking of father	Alcohol use of father	Drug use of father	Medication use of father	Type of medication	BMI of father	Age of child	Sex of child	Consultation of specialist	Reason for consultation	Operation	Reason for operation	Developmental delay	Reason for developmental delay	Psychologist consultation	Reason for psychologist
101C	Spontaneous <35	32	34	No fertility problem	Dutch	No	No	No	No		18.5	Dutch	No	No	No	No		21.8	5	Male	No		No		No		No
102C	Spontaneous <35	28	28	No fertility problem	Dutch	No	No	No	No		23	Dutch	No	Yes	No	No		21	3	Female	No		No		No		No
103C	Spontaneous <35	33	33	No fertility problem	Dutch	No	No	No	Yes	Asthma medication, antibiotics, paracetamol	24.2	Dutch	No	Yes	No	Yes	Thyroid medication	27.8	7	Female	No		No		No		No
105C	Spontaneous <35	27	26	No fertility problem	Dutch	No	No	No	Yes	Thyroid medication	25.7	Dutch	No	Yes	No	No		31.9	5	Male	No		No		No		No
106C	Spontaneous <35	37	32	No fertility problem	Dutch	Yes	Yes	No	No		23.1	Dutch	Yes	Yes	Yes	No		24.6	7	Male	No		No		Yes	Slight motor delay	No
107C	Spontaneous <35	29	34	No fertility problem	Dutch	No	No	No	No		36.3	Dutch	No	Yes	No	No		30.4	6	Female	No		Yes	Ear tubes	No		No
108C	Spontaneous <35	23	24	No fertility problem	Dutch	No	No	No	No		24.1	Dutch	No	Yes	No	No		24	3	Female	No		No		No		No
112C	Spontaneous <35	32	30	Severe oligozoospermia, waiting for treatment	Dutch	No	No	No	No		34.3	Dutch	Yes	Yes	No	Yes	Anti-rheumatic medication (methotrexate)	26.3	4	Male	Yes	Phimosis	Yes	Circumcision	No		No
114C	Spontaneous <35	30	31	Ovulation disorder, waiting for treatment	Dutch	No	No	No	No		22.9	Dutch	No	Yes	No	No		24.3	5	Female	Yes	Recurrent bladder infections	No		No		No
201C	Spontaneous >45	40	58	No fertility problem	Dutch	No	No	No	No		19.5	Dutch	No	No	No	No		27.1	5	Male	No		No		No		No
202C	Spontaneous >45	28	54	No fertility problem	Romanian	No	No	No	No		19.1	Dutch	No	No	No	No		26.9	4	Male	No		No		No		No
205C	Spontaneous >45	41	48	No fertility problem	Dutch	No	No	No	No		19.6	Dutch	No	No	No	No		25.1	2	Male	Yes	Heart murmur	No		No		No
206C	Spontaneous >45	42	51	Severe oligozoospermia after vasovasostomy	Dutch	No	No	No	Yes	Asthma medication, antihistamins	22.3	Dutch	No	Yes	No	No		21	2	Male	No		No		No		No
207C	Spontaneous >45	37	56	Unexplained infertility, waiting for treatment	Polish	No	No	No	No		19	Dutch	No	No	No	No		26.6	3	Female	No		No		No		No
209C	Spontaneous >45	37	49	No fertility problem	Dutch	No	No	No	Yes	Insulin	34	Dutch	Yes	No	No	Yes	Painkiller (Tramadol)	29.4	5	Female	Yes	Eye problems, hip problems, tear duct clogs	Yes	Tear duct operation	Yes	Unknown	No
210C	Spontaneous >45	38	46	No fertility problem	Dutch	No	No	No	Yes	Blood thinner	22.3	Dutch	No	Yes	No	No		22.8	6	Female	Yes	Gastro oesophageal reflux	No		No		No
211C	Spontaneous >45	39	48	Unexplained infertility, waiting for treatment	Dutch	No	No	No	Yes	Metformine, astma medication	32.1	Dutch	No	No	No	No		21.5	6	Female	Yes	Ear infections	Yes	Ear tubes	No		No
212C	Spontaneous >45	35	46	Moderate oligozoospermia, waiting for treatment	Dutch	No	No	No	No		27	Dutch	No	No	No	No		27.2	5	Male	Yes	Ear infections	Yes	Tonsillectomy, ear tubes	No		No
302C	IVF<35	30	27	Endometriosis	Dutch	No	No	No	No		26.6	Dutch	No	Yes	No	No		23.8	10	Female	Yes	Cyst in tibial bone	Yes	Operation tibial bone cyst	Yes	Motor delay	No
303C	IVF<35	28	28	Endometriosis	Dutch	No	No	No	No		28.4	Dutch	Yes	No	No	No		26	8	Male	Yes	Epistaxis	Yes	Nose operation	No		No
304C	IVF<35	28	30	Endometriosis	Dutch	No	No	No	No		19.9	Dutch	Yes	Yes	No	No		25.7	7	Female	No		Yes	Inguinal hernia	No		No
305C	IVF<35	30	31	Unexplained infertility	Dutch	No	No	No	No		26.3	Dutch	No	No	No	No		27.2	7	Male	Yes	Strabismus	Yes	Eye operation, circumcision	No		Yes	Suspect for ADHD and autism
307C	IVF<35	32	32	Unexplained infertility	Dutch	No	No	No	No		21	Dutch	No	Yes	No	No		24.3	7	Female	No		No		No		No
308C	IVF<35	27	30	Unexplained infertility	Dutch	No	No	No	No		20.7	Dutch	No	No	No	No		25.2	4	Female	No		No		No		No
310C	IVF<35	27	31	Endometriosis	Dutch	No	No	No	No		22.7	Dutch	Yes	Yes	No	No		24.5	4	Male	Yes	Airway problems	No		No		No
311C-1	IVF<35	32	31	Unexplained infertility	Dutch	No	No	No	No		22.9	Dutch	No	Yes	No	No		23.7	4	Female	No		No		No		No
311C-2	IVF<35	35	34	Unexplained infertility	Dutch	No	No	No	No		-	Dutch	No	Yes	No	No		-	7	Female	Yes	Neonatal bladder infections due to GBS infection	No		No		No
312C	IVF<35	33	34	Unexplained infertility	Dutch	No	No	No	No		19.2	Dutch	No	Yes	No	No		22.8	4	Female	No		No		No		No
402C	IVF>45	37	57	Unexplained infertility	Dutch	No	No	No	No		30.4	Kenyan	No	Yes	No	No		28.7	9	Male	Yes	Foot deviation	Yes	Foot deviation repair	No		Yes	Asperger autism
403C	IVF>45	38	47	Unexplained infertility	Dutch	No	Yes	No	No		29.1	Dutch	No	Yes	No	No		30.1	4	Female	No		No		No		No
404C	IVF>45	41	48	Unexplained infertility	Dutch	No	No	No	No		24.8	Dutch	No	No	No	No		25.9	9	Female	No		No		No		No
408C	IVF>45	41	46	Tubal pathology	Dutch	No	No	No	No		29	Dutch	No	Yes	No	No		21.5	5	Male	Yes	Lymph infection	No		No		No
409C	IVF>45	29	46	Cervical factor and OAT after vasovasostomy	German	No	No	No	No		24.6	Dutch	No	No	No	No		23.3	9	Male	Yes	Earinfections, allergies	No		No		No
410C	IVF>45	36	48	Unexplained infertility	Dutch	No	No	No	No		19.1	Dutch	No	Yes	No	No		25.9	3	Female	Yes	Hip dysplasia	No		No		No
414C	IVF>45	37	47	Tubal pathology	Dutch	No	No	No	No		22	Dutch	No	No	No	No		24.2	1	Male	No		No		No		No
503C	ICSI-TESE <35	30	23	NOA	Dutch	No	No	No	No		23.7	Dutch	Yes	Yes	No	No		21.4	5	Male	No		No		No		No
505C	ICSI-TESE <35	33	30	Extreme OAT	Dutch	No	No	No	No		26.3	Dutch	No	No	No	No		24.6	5	Male	No		No		No		No
506C	ICSI-TESE <35	30	30	OA based on CBAVD	Dutch	No	No	No	No		24.6	Dutch	No	Yes	No	No		26	6	Male	No		No		No		No
507C	ICSI-TESE <35	26	30	OA based on CBAVD	Dutch	No	No	No	Yes	Thyroid medication	30.1	Dutch	No	No	No	Yes	Antihistamins	27.2	6	Male	Yes	Earinfections	Yes	Tonsillectomy, ear tubes	Yes	Language delay	No
508C	ICSI-TESE <35	25	30	NOA	Dutch	No	No	No	No		27.5	Dutch	Yes	Yes	No	No		28	6	Female	Yes	Myopia, lung problems	Yes	Tonsillectomy, metal splinter removal	No		No
509C	ICSI-TESE <35	27	29	NOA	Dutch	No	No	No	No		28.1	Dutch	No	No	No	No		23.7	7	Female	Yes	Earinfections	Yes	Ear tubes	No		No
510C	ICSI-TESE <35	23	26	NOA	Dutch	Yes	No	No	No		22.7	Dutch	No	No	No	No		30.8	5	Male	No		No		No		No
511C	ICSI-TESE <35	26	31	NOA	Dutch	No	No	No	No		27.6	Dutch	No	No	No	No		27.2	5	Female	No		No		No		No
601C	ICSI-TESE > 45	27	47	OA after sterilisation: PESA no semen	Dutch	No	No	No	Yes	Antiepileptic-, thyroid- and antipsychotic medication	24.4	Dutch	No	Yes	No	Yes	Multiple bloodpressure medications, statine, thyroid medication, proton pump inhibitor	Unknown	3	Male	No		No		No		No
606C	ICSI-TESE > 45	40	54	OA after vasovasostomy	Dutch	No	No	No	Yes	Blood pressure medication	21.3	Dutch	No	No	No	Yes	Blood pressure medication	21.7	2	Male	No		No		No		No
607C	ICSI-TESE > 45	25	47	OA after vasovasostomy	Dutch	No	No	No	No		21.7	Dutch	Yes	Yes	No	No		29.5	2	Male	No		No		No		No
609C	ICSI-TESE > 45	38	51	OA after sterilisation: PESA no semen	Dutch	Yes	No	No	No		25.7	Dutch	No	No	No	No		28.6	3	Female	No		No		No		No
610C	ICSI-TESE > 45	35	62	OA after sterilisation: PESA no semen	Kenyan	No	No	No	No		21.5	Dutch	No	Yes	No	Yes	Bloodthinner, bloodpressure medication	33.9	5	Male	No		No		No		No
611C	ICSI-TESE > 45	31	49	OA after sterilisation: PESA no semen	Dutch	Yes	No	No	No		26.7	Dutch	Yes	Yes	No	Yes	Asthma medication	28.8	4	Female	No		No		No		No
612C	ICSI-TESE > 45	33	49	OA after vasovasostomy	Polish	No	No	No	No		18.5	Dutch	No	No	No	No		25.4	5	Male	No		No		No		No
613C	ICSI-TESE > 45	39	53	OA after sterilisation: PESA no semen	Indonesian	Yes	No	No	No		24.2	Dutch	Yes	Yes	No	No		22	2	Female	Yes	Instestinal problems (diarrhea)	No		No		No
614C-1	ICSI-TESE > 45	38	55	OA after vasovasostomy	Dutch	No	No	No	No		25.7	Dutch	No	Yes	No	No		24.2	3	Female	No		No		Yes	Language delay	No
614C-2	ICSI-TESE > 45	38	55	OA after vasovasostomy	Dutch	No	No	No	No		25.7	Dutch	No	Yes	No	No		24.2	3	Male	No		No		No		No
