# Supplementary material for: De novo mutations in children born after medical assisted reproduction
Source: Hum Reprod. 2022 Apr 12;37(6):1360–9. doi: 10.1093/humrep/deac068 (PMC9156847; doi:10.1093/humrep/deac068)
Supplement: deac068_Supplementary_Table_SIV [file deac068_supplementary_table_siv.xlsx]

## Sheet: SupplementaryTable_SIV
Supplementary Table SIV - High Confidence DNMs called all children. Abbreviations: DNMs = de novo mutations, MAF = Minor Allele Frequency
Children ID Number	Chromosome	Start position	Reference	Variant	Variant type	Consequence	Gene name	# mutated reads	Coverage	MAF (%)	Called in replicate experiment
101C	chr1	42581433	G	C	Substitution	intergenic_variant;	-	11	33	33.3333	Yes
101C	chr1	45542781	T	G	Substitution	intron_variant;	ZSWIM5	25	43	58.1395	Yes
101C	chr1	47635920	G	C	Substitution	intron_variant; non_coding_transcript_variant;	-	19	34	55.8824	Yes
101C	chr1	80953581	C	T	Substitution	intergenic_variant;	-	16	37	43.2432	Yes
101C	chr1	120438873	A	T	Substitution	missense_variant;	ADAM30	22	37	59.4595	Yes
101C	chr1	145449681	G	A	Substitution	intergenic_variant;	-	29	49	59.1837	Yes
101C	chr1	165143314	C	T	Substitution	intergenic_variant;	-	34	52	65.3846	Yes
101C	chr1	168993087	A	G	Substitution	intron_variant; non_coding_transcript_variant;	-	29	44	65.9091	Yes
101C	chr1	173784353	G	A	Substitution	intron_variant;	CENPL	12	29	41.3793	Yes
101C	chr1	190087505	G	A	Substitution	intron_variant;	BRINP3	30	52	57.6923	Yes
101C	chr1	222062808	A	G	Substitution	intron_variant; non_coding_transcript_variant;	-	23	34	67.6471	Yes
101C	chr2	22551386	G	A	Substitution	intron_variant; non_coding_transcript_variant;	-	10	28	35.7143	Yes
101C	chr2	29602938	G	C	Substitution	intron_variant;	ALK	17	24	70.8333	Yes
101C	chr2	52858306	G	A	Substitution	downstream_gene_variant;	FTH1P6	15	33	45.4545	Yes
101C	chr2	105933662	G	A	Substitution	intron_variant;	TGFBRAP1	19	34	55.8824	Yes
101C	chr2	163308951	A	G	Substitution	intron_variant;	KCNH7	22	35	62.8571	Yes
101C	chr2	174485004	T	G	Substitution	intergenic_variant;	-	19	40	47.5	Yes
101C	chr2	174960084	G	T	Substitution	intron_variant;	OLA1	14	34	41.1765	Yes
101C	chr2	210968387	G	A	Substitution	intron_variant;	KANSL1L	18	37	48.6486	Yes
101C	chr3	49179026	C	G	Substitution	intron_variant; non_coding_transcript_variant;	-	11	27	40.7407	Yes
101C	chr3	165529937	T	A	Substitution	intron_variant;	BCHE	25	44	56.8182	Yes
101C	chr3	176792991	G	A	Substitution	intron_variant;	TBL1XR1	17	44	38.6364	Yes
101C	chr3	181713408	T	C	Substitution	intron_variant; non_coding_transcript_variant;	-	27	52	51.9231	Yes
101C	chr4	24017498	A	T	Substitution	intergenic_variant;	-	23	43	53.4884	Yes
101C	chr4	24507685	T	A	Substitution	intergenic_variant;	-	19	42	45.2381	No
101C	chr4	27266052	G	A	Substitution	intron_variant; non_coding_transcript_variant;	-	29	48	60.4167	Yes
101C	chr4	96237088	T	C	Substitution	intron_variant;	UNC5C	15	32	46.875	Yes
101C	chr4	169355658	A	G	Substitution	intron_variant;	DDX60L	31	51	60.7843	Yes
101C	chr4	189907385	A	T	Substitution	downstream_gene_variant;	AC122138.1	18	37	48.6486	Yes
101C	chr5	88335829	G	T	Substitution	intron_variant; non_coding_transcript_variant;	-	19	39	48.7179	Yes
101C	chr5	115089512	G	A	Substitution	intron_variant; non_coding_transcript_variant;	-	28	47	59.5745	Yes
101C	chr5	177997371	C	T	Substitution	intron_variant;	COL23A1	12	40	30	No
101C	chr6	27985258	T	C	Substitution	intron_variant; non_coding_transcript_variant;	-	23	39	58.9744	Yes
101C	chr6	55316854	C	T	Substitution	intron_variant;	HMGCLL1	13	33	39.3939	Yes
101C	chr6	63033867	A	G	Substitution	intergenic_variant;	-	29	42	69.0476	Yes
101C	chr6	63827318	C	T	Substitution	intergenic_variant;	-	18	37	48.6486	Yes
101C	chr6	78704098	A	G	Substitution	intergenic_variant;	-	22	58	37.931	Yes
101C	chr6	81570450	C	A	Substitution	intergenic_variant;	-	19	32	59.375	Yes
101C	chr6	94942289	T	A	Substitution	intergenic_variant;	-	17	38	44.7368	Yes
101C	chr6	145514543	C	G	Substitution	intergenic_variant;	-	19	36	52.7778	Yes
101C	chr6	146664305	A	G	Substitution	intron_variant;	GRM1	13	30	43.3333	Yes
101C	chr6	153407473	T	C	Substitution	intron_variant;	RGS17	10	36	27.7778	Yes
101C	chr7	64985741	G	A	Substitution	downstream_gene_variant;	AC114501.2	11	34	32.3529	No
101C	chr7	94337830	A	G	Substitution	upstream_gene_variant;	RNU6-956P	13	27	48.1481	Yes
101C	chr7	152535762	A	G	Substitution	intron_variant;	ACTR3B	11	21	52.381	Yes
101C	chr8	84682730	G	T	Substitution	intergenic_variant;	-	24	39	61.5385	Yes
101C	chr8	104611672	A	T	Substitution	intron_variant;	RIMS2	20	37	54.0541	No
101C	chr9	80295846	G	A	Substitution	intergenic_variant;	-	22	46	47.8261	Yes
101C	chr9	125805541	T	C	Substitution	intron_variant;	RABGAP1	14	30	46.6667	Yes
101C	chr10	36681623	C	T	Substitution	intergenic_variant;	-	13	41	31.7073	Yes
101C	chr10	47710605	A	G	Substitution	intron_variant; non_coding_transcript_variant;	-	13	50	26	No
101C	chr10	57349720	G	T	Substitution	intron_variant; non_coding_transcript_variant;	-	10	21	47.619	No
101C	chr10	120801804	A	G	Substitution	synonymous_variant;	EIF3A	14	27	51.8519	Yes
101C	chr11	17225880	A	G	Substitution	intergenic_variant;	-	19	34	55.8824	Yes
101C	chr11	31821035	C	G	Substitution	intron_variant;	PAX6	27	57	47.3684	Yes
101C	chr11	31821302	G	A	Substitution	intron_variant;	PAX6	16	34	47.0588	Yes
101C	chr11	70254322	G	A	Substitution	intron_variant;	CTTN	15	39	38.4615	Yes
101C	chr11	119341033	C	T	Substitution	intron_variant; non_coding_transcript_variant;	-	17	32	53.125	Yes
101C	chr12	50387944	G	A	Substitution	missense_variant;	RACGAP1	19	47	40.4255	Yes
101C	chr12	72247524	T	C	Substitution	intron_variant;	TBC1D15	23	37	62.1622	Yes
101C	chr12	115201191	C	T	Substitution	intron_variant; non_coding_transcript_variant;	-	19	44	43.1818	Yes
101C	chr13	49424951	G	A	Substitution	intergenic_variant;	-	12	32	37.5	Yes
101C	chr13	50399479	A	G	Substitution	intergenic_variant;	-	22	43	51.1628	Yes
101C	chr14	19246675	G	A	Substitution	intergenic_variant;	-	14	35	40	Yes
101C	chr14	45542982	A	C	Substitution	3_prime_UTR_variant;	TOGARAM1	16	36	44.4444	Yes
101C	chr14	46240407	A	G	Substitution	intergenic_variant;	-	16	37	43.2432	Yes
101C	chr14	61510584	T	C	Substitution	intron_variant;	SLC38A6	17	32	53.125	Yes
101C	chr14	87641812	C	T	Substitution	intergenic_variant;	-	17	40	42.5	Yes
101C	chr14	96411827	C	T	Substitution	intergenic_variant;	-	14	31	45.1613	Yes
101C	chr15	62597618	A	G	Substitution	intergenic_variant;	-	25	48	52.0833	Yes
101C	chr16	7361100	A	C	Substitution	intron_variant;	RBFOX1	21	41	51.2195	Yes
101C	chr16	11292955	C	T	Substitution	intron_variant; non_coding_transcript_variant;	-	15	29	51.7241	Yes
101C	chr16	15611645	G	A	Substitution	intron_variant;	BMERB1	18	32	56.25	Yes
101C	chr16	56298149	A	G	Substitution	intron_variant;	GNAO1	24	34	70.5882	Yes
101C	chr17	32211527	A	G	Substitution	intron_variant;	ASIC2	10	23	43.4783	No
101C	chr17	38439680	G	C	Substitution	3_prime_UTR_variant;	WIPF2	22	38	57.8947	Yes
101C	chr18	30361100	A	G	Substitution	downstream_gene_variant;	AC012123.2	13	29	44.8276	Yes
101C	chr18	64841829	A	T	Substitution	intergenic_variant;	-	11	30	36.6667	Yes
101C	chr19	8367252	G	C	Substitution	3_prime_UTR_variant;	CD320	21	40	52.5	Yes
101C	chr19	9173268	T	C	Substitution	intergenic_variant;	-	15	37	40.5405	Yes
101C	chr20	4899479	C	G	Substitution	intron_variant;	SLC23A2	17	35	48.5714	Yes
101C	chr20	43258645	-	CT	Insertion	intron_variant;	ADA	10	21	47.619	No
101C	chr20	44086084	G	A	Substitution	intergenic_variant;	-	25	51	49.0196	Yes
101C	chr21	23533492	G	A	Substitution	intergenic_variant;	-	14	34	41.1765	Yes
101C	chrX	63859254	G	A	Substitution	intergenic_variant;	-	23	44	52.2727	No
102C	chr1	14277911	C	T	Substitution	intron_variant;	KAZN	18	30	60	Yes
102C	chr1	27680501	A	G	Substitution	downstream_gene_variant;	SYTL1	31	48	64.5833	Yes
102C	chr1	69603923	T	C	Substitution	intron_variant; non_coding_transcript_variant;	-	18	38	47.3684	Yes
102C	chr1	171710547	A	T	Substitution	intron_variant;	VAMP4	16	35	45.7143	Yes
102C	chr2	38932517	G	A	Substitution	intron_variant;	GALM	26	58	44.8276	Yes
102C	chr2	46746707	C	T	Substitution	5_prime_UTR_variant;	ATP6V1E2	56	105	53.3333	No
102C	chr2	167157509	A	T	Substitution	intron_variant;	SCN9A	20	43	46.5116	Yes
102C	chr2	179773105	A	G	Substitution	intron_variant;	CCDC141	16	36	44.4444	Yes
102C	chr2	197628650	-	TCA	Insertion	3_prime_UTR_variant;	GTF3C3	21	42	50	Yes
102C	chr2	218606223	T	G	Substitution	intron_variant; non_coding_transcript_variant;	-	25	43	58.1395	Yes
102C	chr3	115773010	A	G	Substitution	intron_variant;	LSAMP	21	52	40.3846	Yes
102C	chr3	124982900	C	T	Substitution	intron_variant;	ZNF148	33	60	55	Yes
102C	chr3	172107426	C	T	Substitution	intron_variant;	FNDC3B	14	34	41.1765	Yes
102C	chr4	11183482	G	A	Substitution	intergenic_variant;	-	24	42	57.1429	Yes
102C	chr4	87153013	G	A	Substitution	intron_variant;	MAPK10	18	43	41.8605	Yes
102C	chr4	122233745	A	G	Substitution	intergenic_variant;	-	21	32	65.625	Yes
102C	chr5	5337443	T	C	Substitution	intergenic_variant;	-	25	49	51.0204	Yes
102C	chr5	22550226	C	T	Substitution	intron_variant;	CDH12	18	39	46.1538	Yes
102C	chr5	26175617	G	A	Substitution	intergenic_variant;	-	30	57	52.6316	Yes
102C	chr5	65157082	A	G	Substitution	intergenic_variant;	-	22	46	47.8261	Yes
102C	chr5	133662961	G	C	Substitution	intron_variant;	CDKL3	28	44	63.6364	Yes
102C	chr5	154390350	T	A	Substitution	upstream_gene_variant;	KIF4B	19	54	35.1852	Yes
102C	chr6	7151347	G	T	Substitution	intron_variant;	RREB1	12	40	30	Yes
102C	chr6	12560677	G	C	Substitution	intergenic_variant;	-	14	27	51.8519	Yes
102C	chr6	20274869	T	A	Substitution	intron_variant; non_coding_transcript_variant;	-	25	55	45.4545	Yes
102C	chr6	160056211	G	A	Substitution	intron_variant; non_coding_transcript_variant;	-	11	42	26.1905	Yes
102C	chr6	167004197	C	T	Substitution	intron_variant;	RPS6KA2	14	49	28.5714	Yes
102C	chr6	168562951	C	T	Substitution	intergenic_variant;	-	10	28	35.7143	Yes
102C	chr7	43707068	T	A	Substitution	intron_variant;	COA1	23	38	60.5263	Yes
102C	chr7	65605854	T	C	Substitution	intron_variant;	CRCP	22	44	50	Yes
102C	chr7	83148959	G	A	Substitution	intron_variant;	SEMA3E	14	53	26.4151	Yes
102C	chr7	87028648	G	A	Substitution	3_prime_UTR_variant;	CROT	15	40	37.5	Yes
102C	chr7	99042691	C	T	Substitution	intron_variant;	CPSF4	30	55	54.5455	Yes
102C	chr7	133370987	A	G	Substitution	intron_variant;	EXOC4	16	43	37.2093	Yes
102C	chr8	49065935	G	C	Substitution	intergenic_variant;	-	12	25	48	Yes
102C	chr8	72153243	A	G	Substitution	intron_variant;	EYA1	25	51	49.0196	Yes
102C	chr9	38894852	C	T	Substitution	intergenic_variant;	-	21	42	50	Yes
102C	chr10	79123400	C	G	Substitution	intron_variant;	KCNMA1	19	43	44.186	Yes
102C	chr11	13262936	T	C	Substitution	intergenic_variant;	-	22	48	45.8333	Yes
102C	chr11	58250844	G	A	Substitution	intergenic_variant;	-	25	53	47.1698	Yes
102C	chr12	926831	G	A	Substitution	intron_variant;	WNK1	15	38	39.4737	Yes
102C	chr12	56635067	AC	-	Deletion	3_prime_UTR_variant;	ANKRD52	14	31	45.1613	Yes
102C	chr12	97346568	C	T	Substitution	3_prime_UTR_variant;	NEDD1	14	38	36.8421	Yes
102C	chr12	100505097	G	A	Substitution	intron_variant;	UHRF1BP1L	25	39	64.1026	Yes
102C	chr13	40785183	A	G	Substitution	intron_variant; non_coding_transcript_variant;	-	20	34	58.8235	Yes
102C	chr14	35501643	T	A	Substitution	downstream_gene_variant;	SRP54	18	34	52.9412	Yes
102C	chr14	57284489	C	T	Substitution	non_coding_transcript_exon_variant;	-	10	27	37.037	Yes
102C	chr14	60219511	C	T	Substitution	intron_variant;	RTN1	36	53	67.9245	Yes
102C	chr15	35808602	T	C	Substitution	intron_variant;	DPH6	16	45	35.5556	Yes
102C	chr15	89696729	A	G	Substitution	intron_variant;	ABHD2	18	50	36	Yes
102C	chr16	3076076	C	T	Substitution	missense_variant;	THOC6	14	36	38.8889	Yes
102C	chr16	7060802	G	A	Substitution	intron_variant;	RBFOX1	29	63	46.0317	Yes
102C	chr16	23203202	A	G	Substitution	intron_variant;	SCNN1G	21	43	48.8372	Yes
102C	chr17	40762339	G	A	Substitution	intron_variant;	TUBG1	10	35	28.5714	No
102C	chr18	30653035	C	T	Substitution	intron_variant;	CCDC178	24	51	47.0588	Yes
102C	chr18	37312419	T	C	Substitution	intron_variant; non_coding_transcript_variant;	-	14	26	53.8462	Yes
102C	chr18	56739843	C	T	Substitution	downstream_gene_variant;	OACYLP	23	48	47.9167	Yes
102C	chr20	15077716	C	T	Substitution	intron_variant;	MACROD2	31	53	58.4906	Yes
102C	chr21	33177025	G	A	Substitution	intergenic_variant;	-	21	45	46.6667	Yes
102C	chrX	46009933	T	C	Substitution	intergenic_variant;	-	13	43	30.2326	Yes
102C	chrX	66283408	G	A	Substitution	intergenic_variant;	-	18	47	38.2979	Yes
102C	chrX	94091583	C	T	Substitution	intergenic_variant;	-	22	37	59.4595	Yes
102C	chrX	108911537	G	A	Substitution	intron_variant;	ACSL4	16	37	43.2432	Yes
102C	chrX	125703189	A	G	Substitution	intergenic_variant;	-	25	36	69.4444	Yes
102C	chrX	150804970	G	A	Substitution	intron_variant;	PASD1	19	43	44.186	Yes
103C	chr1	11064648	C	G	Substitution	upstream_gene_variant;	Y_RNA	18	32	56.25	Yes
103C	chr1	106905997	C	T	Substitution	intergenic_variant;	-	13	27	48.1481	Yes
103C	chr1	190833431	C	A	Substitution	intergenic_variant;	-	15	28	53.5714	Yes
103C	chr1	234466411	G	A	Substitution	intergenic_variant;	-	16	36	44.4444	Yes
103C	chr2	28080085	G	C	Substitution	intron_variant;	RBKS	20	42	47.619	Yes
103C	chr2	34519812	A	T	Substitution	intron_variant; non_coding_transcript_variant;	-	19	32	59.375	Yes
103C	chr2	61951811	C	T	Substitution	intergenic_variant;	-	16	37	43.2432	Yes
103C	chr2	64939577	T	C	Substitution	intergenic_variant;	-	17	27	62.963	Yes
103C	chr2	73201481	G	A	Substitution	intron_variant;	SFXN5	18	39	46.1538	Yes
103C	chr2	102042803	A	C	Substitution	intron_variant;	RFX8	23	32	71.875	Yes
103C	chr2	109371118	T	C	Substitution	intron_variant;	RANBP2	13	34	38.2353	Yes
103C	chr2	130331467	A	T	Substitution	intergenic_variant;	-	12	41	29.2683	Yes
103C	chr2	188596474	G	A	Substitution	intron_variant; non_coding_transcript_variant;	-	11	26	42.3077	Yes
103C	chr2	195219007	A	G	Substitution	intron_variant; non_coding_transcript_variant;	-	12	35	34.2857	Yes
103C	chr2	196040663	C	A	Substitution	intergenic_variant;	-	14	19	73.6842	Yes
103C	chr2	203475446	G	A	Substitution	upstream_gene_variant;	MTCO1P17	19	34	55.8824	Yes
103C	chr2	241517180	C	T	Substitution	synonymous_variant;	RNPEPL1	11	18	61.1111	Yes
103C	chr3	61055814	A	G	Substitution	intron_variant;	FHIT	28	47	59.5745	Yes
103C	chr3	63405553	A	G	Substitution	intron_variant;	SYNPR	20	38	52.6316	Yes
103C	chr3	125959728	G	C	Substitution	intron_variant; non_coding_transcript_variant;	-	23	37	62.1622	Yes
103C	chr3	129545470	A	G	Substitution	intron_variant;	TMCC1	13	26	50	Yes
103C	chr3	135324445	A	C	Substitution	intergenic_variant;	-	11	30	36.6667	Yes
103C	chr3	137473074	G	A	Substitution	intergenic_variant;	-	21	36	58.3333	Yes
103C	chr3	137952501	C	T	Substitution	intron_variant;	ARMC8	15	31	48.3871	Yes
103C	chr3	192566447	C	T	Substitution	intron_variant;	MB21D2	22	50	44	Yes
103C	chr4	2143728	C	T	Substitution	intron_variant;	POLN	21	29	72.4138	Yes
103C	chr4	55433595	A	G	Substitution	intergenic_variant;	-	15	30	50	Yes
103C	chr4	70371508	C	T	Substitution	intergenic_variant;	-	14	31	45.1613	Yes
103C	chr4	87772367	C	A	Substitution	upstream_gene_variant;	SLC10A6	13	34	38.2353	No
103C	chr4	100164977	A	G	Substitution	intron_variant; non_coding_transcript_variant;	-	17	35	48.5714	Yes
103C	chr4	139719555	A	T	Substitution	intron_variant; non_coding_transcript_variant;	-	17	34	50	Yes
103C	chr5	91472713	C	T	Substitution	intron_variant; non_coding_transcript_variant;	-	14	45	31.1111	Yes
103C	chr5	94364733	C	T	Substitution	intron_variant;	MCTP1	17	40	42.5	Yes
103C	chr5	101151344	TCT	-	Deletion	downstream_gene_variant;	OR7H2P	14	29	48.2759	Yes
103C	chr6	377685	A	G	Substitution	intergenic_variant;	-	12	44	27.2727	Yes
103C	chr6	16602715	C	T	Substitution	intron_variant;	ATXN1	14	36	38.8889	Yes
103C	chr6	168403185	A	G	Substitution	5_prime_UTR_variant;	KIF25	29	46	63.0435	Yes
103C	chr7	11148841	C	T	Substitution	3_prime_UTR_variant;	PHF14	15	38	39.4737	Yes
103C	chr7	155374995	G	A	Substitution	intron_variant; non_coding_transcript_variant;	-	26	39	66.6667	Yes
103C	chr8	72377989	G	A	Substitution	intron_variant;	EYA1	12	20	60	Yes
103C	chr9	26329566	C	T	Substitution	intergenic_variant;	-	10	21	47.619	Yes
103C	chr9	74427686	A	G	Substitution	intergenic_variant;	-	15	36	41.6667	Yes
103C	chr9	105704865	G	C	Substitution	intergenic_variant;	-	12	26	46.1538	Yes
103C	chr9	116713456	G	T	Substitution	intron_variant;	ZNF618	12	22	54.5455	Yes
103C	chr9	119083984	G	A	Substitution	intron_variant;	PAPPA	22	42	52.381	Yes
103C	chr10	29804220	G	C	Substitution	intron_variant;	SVIL	22	50	44	Yes
103C	chr10	85732511	A	G	Substitution	intergenic_variant;	-	22	37	59.4595	Yes
103C	chr11	7162269	C	G	Substitution	intergenic_variant;	-	15	32	46.875	Yes
103C	chr11	60392792	T	C	Substitution	intron_variant; non_coding_transcript_variant;	-	10	22	45.4545	Yes
103C	chr12	15097582	C	T	Substitution	intron_variant;	ARHGDIB	14	25	56	Yes
103C	chr12	34012092	C	T	Substitution	intergenic_variant;	-	11	28	39.2857	Yes
103C	chr12	39785278	G	A	Substitution	intron_variant;	KIF21A	18	32	56.25	Yes
103C	chr12	64521971	A	G	Substitution	synonymous_variant;	SRGAP1	21	45	46.6667	Yes
103C	chr12	117542883	G	C	Substitution	intron_variant; non_coding_transcript_variant;	-	11	32	34.375	Yes
103C	chr12	122701459	C	T	Substitution	intron_variant;	DIABLO	10	32	31.25	Yes
103C	chr12	128111290	A	G	Substitution	downstream_gene_variant;	AC025252.3	13	29	44.8276	Yes
103C	chr12	131259380	C	T	Substitution	downstream_gene_variant;	AC073912.4	11	29	37.931	Yes
103C	chr13	52549182	G	T	Substitution	synonymous_variant;	ATP7B	10	23	43.4783	Yes
103C	chr13	93712121	T	C	Substitution	downstream_gene_variant;	LINC00363	23	39	58.9744	Yes
103C	chr13	106707826	T	C	Substitution	intron_variant; non_coding_transcript_variant;	-	23	44	52.2727	Yes
103C	chr13	108277948	G	C	Substitution	intron_variant;	FAM155A	18	33	54.5455	Yes
103C	chr13	113485436	C	T	Substitution	intron_variant;	ATP11A	15	29	51.7241	Yes
103C	chr14	27753815	A	C	Substitution	intron_variant; non_coding_transcript_variant;	-	12	29	41.3793	Yes
103C	chr14	56442633	C	G	Substitution	intergenic_variant;	-	13	38	34.2105	Yes
103C	chr14	66357242	A	C	Substitution	intergenic_variant;	-	11	35	31.4286	Yes
103C	chr14	80094855	A	G	Substitution	intron_variant;	NRXN3	13	23	56.5217	Yes
103C	chr16	79977470	AA	-	Deletion	intergenic_variant;	-	15	31	48.3871	No
103C	chr17	39883349	C	T	Substitution	synonymous_variant;	HAP1	10	17	58.8235	Yes
103C	chr17	49598400	G	T	Substitution	intron_variant; non_coding_transcript_variant;	-	19	36	52.7778	Yes
103C	chr18	4967407	A	G	Substitution	intron_variant; non_coding_transcript_variant;	-	19	34	55.8824	Yes
103C	chr18	26326043	C	T	Substitution	intron_variant; non_coding_transcript_variant;	-	11	29	37.931	Yes
103C	chr19	22420143	A	G	Substitution	intergenic_variant;	-	25	49	51.0204	Yes
103C	chr20	9135050	G	C	Substitution	intron_variant;	PLCB4	22	43	51.1628	Yes
103C	chr21	26238567	C	T	Substitution	intron_variant; non_coding_transcript_variant;	-	19	35	54.2857	Yes
103C	chr21	39402510	C	T	Substitution	intron_variant;	KCNJ6	16	32	50	Yes
103C	chr22	22775404	A	G	Substitution	non_coding_transcript_exon_variant;	-	18	31	58.0645	Yes
103C	chr22	30022589	A	C	Substitution	intron_variant;	NF2	18	36	50	Yes
103C	chr22	34068896	A	G	Substitution	intron_variant;	LARGE1	16	25	64	Yes
103C	chrX	52675144	C	T	Substitution	intron_variant;	SSX7	15	28	53.5714	Yes
105C	chr1	43373340	G	A	Substitution	downstream_gene_variant;	ATP6V1E1P1	14	27	51.8519	Yes
105C	chr1	77161413	C	T	Substitution	upstream_gene_variant;	TPI1P1	18	38	47.3684	Yes
105C	chr1	98563035	T	C	Substitution	intergenic_variant;	-	16	26	61.5385	Yes
105C	chr1	150115481	G	T	Substitution	intron_variant;	VPS45	23	38	60.5263	Yes
105C	chr2	310813	A	G	Substitution	intron_variant; non_coding_transcript_variant;	-	17	29	58.6207	Yes
105C	chr2	233030906	C	T	Substitution	intron_variant;	DIS3L2	12	24	50	Yes
105C	chr2	241440876	T	G	Substitution	intron_variant;	ANKMY1	13	34	38.2353	Yes
105C	chr3	23043062	G	C	Substitution	intergenic_variant;	-	12	24	50	Yes
105C	chr3	35271289	C	T	Substitution	intergenic_variant;	-	13	48	27.0833	Yes
105C	chr3	68019318	A	T	Substitution	intergenic_variant;	-	18	32	56.25	Yes
105C	chr3	77266704	T	C	Substitution	intron_variant;	ROBO2	17	27	62.963	Yes
105C	chr3	82346150	A	G	Substitution	intron_variant; non_coding_transcript_variant;	-	10	27	37.037	Yes
105C	chr3	84414117	T	C	Substitution	intergenic_variant;	-	13	35	37.1429	Yes
105C	chr3	133091520	T	A	Substitution	intron_variant;	TMEM108	11	30	36.6667	Yes
105C	chr3	157860873	G	C	Substitution	intron_variant;	RSRC1	23	45	51.1111	Yes
105C	chr3	182920896	G	T	Substitution	intron_variant;	MCF2L2	22	51	43.1373	Yes
105C	chr4	499062	T	G	Substitution	intron_variant;	PIGG	11	20	55	Yes
105C	chr4	105882065	C	G	Substitution	intron_variant; non_coding_transcript_variant;	-	12	26	46.1538	Yes
105C	chr4	123170286	T	C	Substitution	intron_variant;	KIAA1109	23	43	53.4884	Yes
105C	chr4	154420231	C	T	Substitution	intron_variant;	TMEM131L	19	37	51.3514	Yes
105C	chr4	180317282	T	G	Substitution	intron_variant; non_coding_transcript_variant;	-	15	27	55.5556	Yes
105C	chr4	185937377	G	A	Substitution	upstream_gene_variant;	HELT	23	38	60.5263	Yes
105C	chr5	4249834	C	A	Substitution	intergenic_variant;	-	16	29	55.1724	Yes
105C	chr5	61305523	C	T	Substitution	intergenic_variant;	-	17	34	50	Yes
105C	chr5	103828039	C	G	Substitution	intron_variant; non_coding_transcript_variant;	-	18	34	52.9412	Yes
105C	chr5	174499174	A	G	Substitution	intergenic_variant;	-	25	39	64.1026	Yes
105C	chr6	8447683	G	A	Substitution	intron_variant; non_coding_transcript_variant;	-	12	29	41.3793	Yes
105C	chr6	49438481	A	C	Substitution	intron_variant;	CENPQ	19	39	48.7179	No
105C	chr6	77925645	T	C	Substitution	intergenic_variant;	-	12	24	50	Yes
105C	chr7	5616107	C	G	Substitution	intergenic_variant;	-	12	27	44.4444	Yes
105C	chr7	41311822	G	A	Substitution	intergenic_variant;	-	22	39	56.4103	Yes
105C	chr7	114934233	G	A	Substitution	intergenic_variant;	-	15	29	51.7241	Yes
105C	chr7	149825269	G	A	Substitution	intergenic_variant;	-	17	36	47.2222	No
105C	chr8	36792952	G	A	Substitution	intron_variant;	KCNU1	16	31	51.6129	Yes
105C	chr8	93177024	G	A	Substitution	intergenic_variant;	-	15	28	53.5714	Yes
105C	chr8	137449879	T	C	Substitution	intron_variant; non_coding_transcript_variant;	-	16	52	30.7692	No
105C	chr9	100904257	T	A	Substitution	intron_variant;	CORO2A	12	30	40	Yes
105C	chr10	69153069	C	A	Substitution	intron_variant;	CTNNA3	12	29	41.3793	Yes
105C	chr11	7682524	A	T	Substitution	downstream_gene_variant;	CYB5R2	18	27	66.6667	Yes
105C	chr11	80330351	A	G	Substitution	intergenic_variant;	-	19	33	57.5758	Yes
105C	chr11	104854873	T	C	Substitution	intergenic_variant;	-	15	38	39.4737	Yes
105C	chr12	91390865	C	T	Substitution	intron_variant;	EPYC	16	36	44.4444	Yes
105C	chr13	81421194	A	C	Substitution	intron_variant; non_coding_transcript_variant;	-	20	35	57.1429	Yes
105C	chr13	95064107	T	C	Substitution	downstream_gene_variant;	GPC6	21	43	48.8372	Yes
105C	chr13	100110116	G	A	Substitution	upstream_gene_variant;	AL583784.1	14	28	50	Yes
105C	chr14	20095927	G	T	Substitution	upstream_gene_variant;	AL929601.4	15	39	38.4615	No
105C	chr14	43922119	C	T	Substitution	intergenic_variant;	-	16	38	42.1053	Yes
105C	chr15	44019993	C	T	Substitution	intron_variant; non_coding_transcript_variant;	-	14	29	48.2759	Yes
105C	chr15	72071509	T	A	Substitution	3_prime_UTR_variant;	THSD4	23	35	65.7143	Yes
105C	chr15	99546015	G	A	Substitution	intron_variant;	PGPEP1L	12	39	30.7692	No
105C	chr16	1157058	C	A	Substitution	upstream_gene_variant;	AL031598.1	10	19	52.6316	Yes
105C	chr16	1748580	G	T	Substitution	intron_variant;	JPT2	22	42	52.381	Yes
105C	chr17	5210680	T	C	Substitution	intron_variant;	RABEP1	19	35	54.2857	Yes
105C	chr17	31123497	G	A	Substitution	intron_variant;	MYO1D	15	36	41.6667	Yes
105C	chr18	31586346	A	G	Substitution	intron_variant;	NOL4	15	33	45.4545	Yes
105C	chr19	31486698	G	A	Substitution	intergenic_variant;	-	12	28	42.8571	Yes
105C	chr20	9622458	C	T	Substitution	intron_variant;	PAK5	12	29	41.3793	Yes
105C	chr20	23365122	G	A	Substitution	intron_variant;	NAPB	10	26	38.4615	Yes
105C	chr20	39981165	G	A	Substitution	intron_variant;	LPIN3	12	33	36.3636	Yes
105C	chr21	31845357	A	G	Substitution	intergenic_variant;	-	21	41	51.2195	Yes
105C	chr22	25330158	GG	-	Deletion	downstream_gene_variant;	TMEM211	11	24	45.8333	Yes
105C	chr22	46482694	G	A	Substitution	intron_variant; non_coding_transcript_variant;	-	11	33	33.3333	Yes
106C	chr1	41067400	T	G	Substitution	intergenic_variant;	-	20	40	50	Yes
106C	chr1	44989878	G	T	Substitution	intron_variant;	RNF220	11	19	57.8947	Yes
106C	chr1	150326100	A	G	Substitution	downstream_gene_variant;	PRPF3	22	44	50	Yes
106C	chr1	227413189	G	A	Substitution	intron_variant;	CDC42BPA	14	37	37.8378	Yes
106C	chr1	235513321	G	A	Substitution	intron_variant;	TBCE	27	43	62.7907	Yes
106C	chr2	2733536	C	G	Substitution	intron_variant; non_coding_transcript_variant;	-	19	34	55.8824	Yes
106C	chr2	11612389	T	C	Substitution	intergenic_variant;	-	24	49	48.9796	Yes
106C	chr2	24244538	G	A	Substitution	synonymous_variant;	MFSD2B	21	39	53.8462	Yes
106C	chr2	24260948	G	A	Substitution	missense_variant;	WDCP	25	49	51.0204	Yes
106C	chr2	31457589	G	A	Substitution	synonymous_variant;	EHD3	22	33	66.6667	Yes
106C	chr2	40734441	G	A	Substitution	intron_variant;	SLC8A1	24	43	55.814	Yes
106C	chr2	40739657	C	A	Substitution	intron_variant;	SLC8A1	16	35	45.7143	Yes
106C	chr2	88306278	G	C	Substitution	upstream_gene_variant;	AC108479.2	32	56	57.1429	Yes
106C	chr2	103431799	-	A	Insertion	3_prime_UTR_variant;	TMEM182	18	35	51.4286	Yes
106C	chr2	109021450	G	A	Substitution	intergenic_variant;	-	19	35	54.2857	Yes
106C	chr2	136505229	C	T	Substitution	intron_variant;	UBXN4	22	47	46.8085	Yes
106C	chr2	144141757	-	T	Insertion	intron_variant;	ARHGAP15	27	56	48.2143	No
106C	chr3	38956564	T	C	Substitution	intron_variant;	SCN11A	23	41	56.0976	Yes
106C	chr3	45056991	G	A	Substitution	downstream_gene_variant;	EXOSC7	11	25	44	Yes
106C	chr3	95344763	G	A	Substitution	intergenic_variant;	-	20	40	50	Yes
106C	chr3	108710363	T	C	Substitution	intron_variant;	MORC1	22	39	56.4103	Yes
106C	chr4	69154298	C	T	Substitution	upstream_gene_variant;	AC098799.1	25	49	51.0204	Yes
106C	chr4	186964037	G	A	Substitution	intergenic_variant;	-	23	38	60.5263	Yes
106C	chr5	36420423	T	C	Substitution	intergenic_variant;	-	23	42	54.7619	Yes
106C	chr5	39737239	G	A	Substitution	intergenic_variant;	-	11	31	35.4839	Yes
106C	chr5	74645073	T	C	Substitution	intron_variant;	HMGCR	22	41	53.6585	Yes
106C	chr5	76105769	G	A	Substitution	intergenic_variant;	-	32	50	64	Yes
106C	chr5	80134321	T	C	Substitution	intron_variant;	MSH3	29	53	54.717	Yes
106C	chr5	117311168	T	A	Substitution	intron_variant; non_coding_transcript_variant;	-	22	43	51.1628	Yes
106C	chr5	117976906	C	T	Substitution	intergenic_variant;	-	23	43	53.4884	Yes
106C	chr6	11933432	C	T	Substitution	intergenic_variant;	-	15	30	50	Yes
106C	chr6	129712501	T	G	Substitution	intron_variant;	LAMA2	16	34	47.0588	Yes
106C	chr6	164796268	A	G	Substitution	intergenic_variant;	-	27	57	47.3684	Yes
106C	chr7	135418794	A	G	Substitution	missense_variant;	FAM180A	13	34	38.2353	Yes
106C	chr8	4837689	G	A	Substitution	intron_variant;	CSMD1	22	40	55	Yes
106C	chr8	65414724	G	A	Substitution	intergenic_variant;	-	17	49	34.6939	Yes
106C	chr8	65427566	T	C	Substitution	intergenic_variant;	-	22	42	52.381	Yes
106C	chr8	88425087	A	G	Substitution	intergenic_variant;	-	24	39	61.5385	Yes
106C	chr8	117401543	A	G	Substitution	intergenic_variant;	-	12	30	40	Yes
106C	chr9	1764571	C	T	Substitution	intergenic_variant;	-	18	46	39.1304	Yes
106C	chr9	10728127	T	C	Substitution	intergenic_variant;	-	13	28	46.4286	Yes
106C	chr9	19706566	C	T	Substitution	intron_variant;	SLC24A2	10	26	38.4615	Yes
106C	chr9	23241995	A	C	Substitution	intron_variant; non_coding_transcript_variant;	-	18	48	37.5	Yes
106C	chr9	109936833	G	A	Substitution	upstream_gene_variant;	AL445487.1	23	44	52.2727	Yes
106C	chr10	13106892	T	C	Substitution	intron_variant;	CCDC3	18	31	58.0645	Yes
106C	chr10	15032469	A	G	Substitution	upstream_gene_variant;	OR7E110P	16	28	57.1429	No
106C	chr10	30571302	C	T	Substitution	intergenic_variant;	-	15	24	62.5	Yes
106C	chr10	105338843	C	T	Substitution	intron_variant;	NEURL1	20	35	57.1429	Yes
106C	chr11	9923200	A	T	Substitution	intron_variant;	SBF2	25	40	62.5	Yes
106C	chr11	28282356	G	A	Substitution	intron_variant;	METTL15	21	33	63.6364	Yes
106C	chr11	36442364	A	C	Substitution	intron_variant;	PRR5L	16	31	51.6129	Yes
106C	chr11	49076731	A	T	Substitution	intron_variant;	TRIM64C	17	33	51.5152	Yes
106C	chr11	98412457	C	T	Substitution	intergenic_variant;	-	19	41	46.3415	Yes
106C	chr11	110765072	A	T	Substitution	intergenic_variant;	-	28	44	63.6364	Yes
106C	chr11	112076057	G	C	Substitution	intron_variant;	BCO2	17	48	35.4167	Yes
106C	chr11	119446017	T	C	Substitution	intergenic_variant;	-	17	32	53.125	Yes
106C	chr12	32236129	G	C	Substitution	intergenic_variant;	-	15	34	44.1176	Yes
106C	chr12	34516139	A	T	Substitution	intergenic_variant;	-	20	38	52.6316	Yes
106C	chr12	51123009	C	T	Substitution	intron_variant;	DIP2B	17	43	39.5349	No
106C	chr12	67000073	G	A	Substitution	intron_variant;	GRIP1	11	29	37.931	Yes
106C	chr12	92484749	T	C	Substitution	intron_variant; non_coding_transcript_variant;	-	21	47	44.6809	Yes
106C	chr12	119107131	G	C	Substitution	intergenic_variant;	-	22	36	61.1111	Yes
106C	chr13	36595995	A	G	Substitution	intron_variant;	DCLK1	29	47	61.7021	Yes
106C	chr13	55411446	C	T	Substitution	intergenic_variant;	-	23	40	57.5	Yes
106C	chr14	70825385	C	T	Substitution	intron_variant;	COX16	16	37	43.2432	Yes
106C	chr14	71501981	C	T	Substitution	intron_variant;	PCNX1	24	45	53.3333	Yes
106C	chr14	72234133	T	A	Substitution	intergenic_variant;	-	20	38	52.6316	Yes
106C	chr14	94552005	A	G	Substitution	intron_variant;	IFI27L1	24	46	52.1739	Yes
106C	chr15	39560618	A	C	Substitution	intron_variant; non_coding_transcript_variant;	-	23	40	57.5	Yes
106C	chr15	56800377	A	T	Substitution	intergenic_variant;	-	19	48	39.5833	Yes
106C	chr16	23476010	A	G	Substitution	3_prime_UTR_variant;	GGA2	20	35	57.1429	Yes
106C	chr16	56756421	C	G	Substitution	intron_variant; non_coding_transcript_variant;	-	19	40	47.5	Yes
106C	chr17	36448099	A	G	Substitution	upstream_gene_variant;	MRPL45	16	36	44.4444	No
106C	chr17	69899696	G	A	Substitution	intergenic_variant;	-	22	46	47.8261	Yes
106C	chr18	32262709	C	G	Substitution	intron_variant;	DTNA	20	36	55.5556	Yes
106C	chr19	3839068	C	T	Substitution	intron_variant;	ZFR2	24	44	54.5455	Yes
106C	chr19	29621704	A	T	Substitution	intergenic_variant;	-	23	48	47.9167	Yes
106C	chr19	51348029	C	T	Substitution	intron_variant; non_coding_transcript_variant;	-	14	19	73.6842	Yes
106C	chr19	57710667	C	A	Substitution	intron_variant;	ZNF264	18	43	41.8605	Yes
106C	chr20	3944521	C	T	Substitution	splice_donor_variant;	RNF24	22	45	48.8889	Yes
106C	chr20	49160632	C	A	Substitution	intron_variant;	PTPN1	20	34	58.8235	Yes
106C	chr21	30357210	G	A	Substitution	stop_gained;	LTN1	25	45	55.5556	Yes
107C	chr1	1669402	A	G	Substitution	intron_variant;	SLC35E2A	14	35	40	-
107C	chr1	17917311	G	A	Substitution	intron_variant;	ARHGEF10L	16	38	42.1053	-
107C	chr1	85300987	C	T	Substitution	intron_variant;	LPAR3	24	46	52.1739	-
107C	chr1	198712978	A	T	Substitution	intron_variant;	PTPRC	13	36	36.1111	-
107C	chr1	231650491		T	Insertion	intron_variant;	AL445524.2	18	38	47.3684	-
107C	chr2	36308958	G	A	Substitution	intergenic_variant;	-	19	45	42.2222	-
107C	chr2	38972185	T	G	Substitution	3_prime_UTR_variant;	SRSF7	17	30	56.6667	-
107C	chr2	70470288	C	T	Substitution	intron_variant;	TIA1	18	31	58.0645	-
107C	chr2	112383264	G	A	Substitution	intron_variant; non_coding_transcript_variant;	-	29	51	56.8627	-
107C	chr2	168757325	C	A	Substitution	intron_variant; non_coding_transcript_variant;	-	24	50	48	-
107C	chr2	183885965	C	G	Substitution	intron_variant;	NCKAP1	21	47	44.6809	-
107C	chr2	202095339	C	T	Substitution	upstream_gene_variant;	CASP8	16	44	36.3636	-
107C	chr2	203271618	G	A	Substitution	intron_variant;	BMPR2	22	33	66.6667	-
107C	chr2	209531181	G	A	Substitution	intergenic_variant;	-	19	36	52.7778	-
107C	chr2	216181259	C	T	Substitution	intron_variant;	ATIC	17	34	50	-
107C	chr3	50919797	A	G	Substitution	intron_variant;	DOCK3	25	38	65.7895	-
107C	chr3	156726083	C	T	Substitution	intron_variant;	LEKR1	26	52	50	-
107C	chr3	195914446	T	G	Substitution	intergenic_variant;	-	20	34	58.8235	-
107C	chr4	39817767	G	A	Substitution	intergenic_variant;	-	18	36	50	-
107C	chr4	73758055	G	T	Substitution	intergenic_variant;	-	16	31	51.6129	-
107C	chr4	105695180	G	A	Substitution	intron_variant; non_coding_transcript_variant;	-	21	31	67.7419	-
107C	chr4	127895461	G	A	Substitution	intergenic_variant;	-	15	41	36.5854	-
107C	chr4	137979920	C	T	Substitution	intron_variant; non_coding_transcript_variant;	-	21	35	60	-
107C	chr4	138388348	G	T	Substitution	intergenic_variant;	-	14	32	43.75	-
107C	chr4	146034523	G	A	Substitution	intron_variant;	ABCE1	18	43	41.8605	-
107C	chr4	176080465	A	G	Substitution	intron_variant; non_coding_transcript_variant;	-	16	36	44.4444	-
107C	chr4	181368731	C	T	Substitution	intergenic_variant;	-	32	53	60.3774	-
107C	chr5	3598894	C	T	Substitution	intron_variant;	IRX1	25	53	47.1698	-
107C	chr5	66441060	A	G	Substitution	missense_variant;	MAST4	19	44	43.1818	-
107C	chr5	73361427	C	T	Substitution	intergenic_variant;	-	27	47	57.4468	-
107C	chr5	74935116	G	C	Substitution	intron_variant;	ANKDD1B	16	37	43.2432	-
107C	chr5	126688381	G	A	Substitution	intron_variant;	MEGF10	21	38	55.2632	-
107C	chr5	140303878	C	T	Substitution	intron_variant;	PCDHA13	22	43	51.1628	-
107C	chr8	43737121	C	A	Substitution	intergenic_variant;	-	23	40	57.5	-
107C	chr9	882581	A	G	Substitution	intron_variant;	DMRT1	20	35	57.1429	-
107C	chr9	22534112	A	G	Substitution	intergenic_variant;	-	29	50	58	-
107C	chr9	27937096	G	A	Substitution	downstream_gene_variant;	AL353746.1	21	46	45.6522	-
107C	chr9	89310289	G	A	Substitution	intron_variant; non_coding_transcript_variant;	-	16	47	34.0426	-
107C	chr9	105530380	AAAT		Deletion	intergenic_variant;	-	15	34	44.1176	-
107C	chr9	111698979	T	G	Substitution	intron_variant;	ABITRAM	19	35	54.2857	-
107C	chr10	7925285	G	A	Substitution	intron_variant;	TAF3	21	40	52.5	-
107C	chr10	30500755	T	C	Substitution	intergenic_variant;	-	34	55	61.8182	-
107C	chr10	38194541	G	T	Substitution	intergenic_variant;	-	18	29	62.069	-
107C	chr11	1469048	G	A	Substitution	missense_variant;	BRSK2	22	44	50	-
107C	chr11	11135237	G	A	Substitution	upstream_gene_variant;	LINC02752	20	44	45.4545	-
107C	chr11	77880802	C	G	Substitution	intron_variant; non_coding_transcript_variant;	-	23	39	58.9744	-
107C	chr11	80281996	T	G	Substitution	intergenic_variant;	-	18	42	42.8571	-
107C	chr11	102277475	G	A	Substitution	intron_variant;	TMEM123	32	44	72.7273	-
107C	chr11	102926378	G	A	Substitution	3_prime_UTR_variant;	DCUN1D5	18	37	48.6486	-
107C	chr11	114848197	A	G	Substitution	intergenic_variant;	-	15	29	51.7241	-
107C	chr12	28876825	C	T	Substitution	intergenic_variant;	-	27	51	52.9412	-
107C	chr12	49386380	C	A	Substitution	upstream_gene_variant;	AC011603.4	18	41	43.9024	-
107C	chr13	51943357	T	C	Substitution	missense_variant;	INTS6	15	37	40.5405	-
107C	chr13	64130278	A	G	Substitution	intergenic_variant;	-	26	46	56.5217	-
107C	chr13	88175611	T	C	Substitution	intron_variant; non_coding_transcript_variant;	-	10	31	32.2581	-
107C	chr14	20523379	T	C	Substitution	upstream_gene_variant;	OR4L1	23	46	50	-
107C	chr14	20523380	C	T	Substitution	upstream_gene_variant;	OR4L1	22	44	50	-
107C	chr14	64424640	A	G	Substitution	intron_variant;	SYNE2	23	50	46	-
107C	chr14	105955338	G	A	Substitution	intron_variant; NMD_transcript_variant;	AL928654.3	19	37	51.3514	-
107C	chr15	43591107	C	A	Substitution	intron_variant;	TGM7	15	34	44.1176	-
107C	chr15	45375973	C	T	Substitution	intergenic_variant;	-	25	40	62.5	-
107C	chr15	47977488	C	T	Substitution	intron_variant;	SEMA6D	21	47	44.6809	-
107C	chr15	67764799	G	A	Substitution	intron_variant;	IQCH	33	44	75	-
107C	chr16	65433818	A	G	Substitution	intron_variant; non_coding_transcript_variant;	-	19	35	54.2857	-
107C	chr17	2598703	G	A	Substitution	missense_variant;	CLUH	18	35	51.4286	-
107C	chr17	53081304	G	A	Substitution	intron_variant;	STXBP4	15	29	51.7241	-
107C	chr17	74976649	C	T	Substitution	intergenic_variant;	-	13	28	46.4286	-
107C	chr18	50555605	A	T	Substitution	intron_variant;	DCC	26	44	59.0909	-
107C	chr18	52503512	T	A	Substitution	intron_variant;	RAB27B	18	36	50	-
107C	chr19	9058077	G	C	Substitution	stop_gained;	MUC16	21	39	53.8462	-
107C	chr19	11695740	G	A	Substitution	upstream_gene_variant;	GAPDHP76	10	33	30.303	-
107C	chr21	31242998	G	A	Substitution	intron_variant;	GRIK1	16	40	40	-
107C	chr22	37682191	T	C	Substitution	intron_variant;	CYTH4	17	28	60.7143	-
107C	chrX	22277347	C	G	Substitution	intergenic_variant;	-	22	44	50	-
107C	chrX	41909162	G	A	Substitution	intron_variant; non_coding_transcript_variant;	-	20	44	45.4545	-
108C	chr1	7948487	C	T	Substitution	intergenic_variant;	-	15	26	57.6923	Yes
108C	chr1	41586280	G	A	Substitution	intron_variant;	SCMH1	22	45	48.8889	Yes
108C	chr1	76748489	G	A	Substitution	intron_variant;	ST6GALNAC3	14	28	50	Yes
108C	chr1	84364047	G	A	Substitution	intron_variant;	TTLL7	22	47	46.8085	Yes
108C	chr1	189141936	C	T	Substitution	intergenic_variant;	-	15	37	40.5405	Yes
108C	chr1	221922273	C	T	Substitution	intergenic_variant;	-	16	41	39.0244	Yes
108C	chr2	62164134	C	T	Substitution	intron_variant;	COMMD1	15	34	44.1176	Yes
108C	chr2	115176117	A	G	Substitution	upstream_gene_variant;	RNU2-41P	22	40	55	Yes
108C	chr2	136115220	G	A	Substitution	intron_variant;	ZRANB3	24	44	54.5455	Yes
108C	chr2	145654428	G	A	Substitution	intron_variant; non_coding_transcript_variant;	-	26	48	54.1667	Yes
108C	chr2	231290608	T	G	Substitution	intron_variant;	SP100	19	44	43.1818	Yes
108C	chr2	233340867	C	T	Substitution	downstream_gene_variant;	ECEL1	16	33	48.4848	Yes
108C	chr3	10283771	G	A	Substitution	intron_variant;	IRAK2	24	51	47.0588	Yes
108C	chr3	26343214	C	T	Substitution	intergenic_variant;	-	24	39	61.5385	Yes
108C	chr3	50085336	C	T	Substitution	intron_variant;	RBM6	23	46	50	Yes
108C	chr3	58287914	T	G	Substitution	upstream_gene_variant;	RPP14	17	37	45.9459	Yes
108C	chr3	134458665	T	G	Substitution	intergenic_variant;	-	25	55	45.4545	Yes
108C	chr4	17767536	G	C	Substitution	intron_variant;	FAM184B	21	54	38.8889	Yes
108C	chr4	33326413	A	G	Substitution	intergenic_variant;	-	23	39	58.9744	Yes
108C	chr4	62146830	A	G	Substitution	intron_variant;	ADGRL3	23	40	57.5	Yes
108C	chr4	137911666	C	G	Substitution	intron_variant; non_coding_transcript_variant;	-	12	33	36.3636	Yes
108C	chr4	147882171	A	G	Substitution	intron_variant; non_coding_transcript_variant;	-	28	41	68.2927	Yes
108C	chr5	153870213	G	A	Substitution	upstream_gene_variant;	AC026688.2	20	45	44.4444	Yes
108C	chr5	154085381	G	T	Substitution	upstream_gene_variant;	RN7SL439P	16	40	40	Yes
108C	chr6	5789467	C	G	Substitution	upstream_gene_variant;	AL136968.2	21	37	56.7568	Yes
108C	chr6	23473081		AT	Insertion	intergenic_variant;	-	15	30	50	No
108C	chr6	49501413	C	A	Substitution	intergenic_variant;	-	26	44	59.0909	Yes
108C	chr6	91213855	AT		Deletion	intergenic_variant;	-	10	20	50	No
108C	chr6	143027898	C	A	Substitution	intergenic_variant;	-	29	52	55.7692	Yes
108C	chr7	10797202	G	A	Substitution	intron_variant; non_coding_transcript_variant;	-	17	31	54.8387	Yes
108C	chr7	17377928	G	A	Substitution	intron_variant;	AHR	25	40	62.5	Yes
108C	chr7	34630684	C	T	Substitution	intron_variant; non_coding_transcript_variant;	-	19	38	50	Yes
108C	chr7	41900139	G	A	Substitution	intergenic_variant;	-	19	41	46.3415	Yes
108C	chr7	92629511	G	C	Substitution	intergenic_variant;	-	18	40	45	Yes
108C	chr7	157196644	A	G	Substitution	intron_variant;	DNAJB6	19	34	55.8824	Yes
108C	chr8	3086375	T	C	Substitution	intron_variant;	CSMD1	21	49	42.8571	Yes
108C	chr8	3733130	G	C	Substitution	intron_variant;	CSMD1	22	33	66.6667	Yes
108C	chr8	5263080	G	A	Substitution	intergenic_variant;	-	19	39	48.7179	Yes
108C	chr8	56376114	C	G	Substitution	intron_variant;	XKR4	14	32	43.75	Yes
108C	chr8	110057540	G	T	Substitution	intron_variant; non_coding_transcript_variant;	-	15	34	44.1176	Yes
108C	chr9	5059013	C	T	Substitution	intron_variant;	JAK2	13	23	56.5217	Yes
108C	chr9	29350525	T	C	Substitution	intergenic_variant;	-	11	33	33.3333	Yes
108C	chr9	32750682	C	T	Substitution	intergenic_variant;	-	15	35	42.8571	Yes
108C	chr9	33367984	C	A	Substitution	intron_variant;	NFX1	19	32	59.375	Yes
108C	chr9	78588749	C	T	Substitution	intron_variant;	PCSK5	19	48	39.5833	Yes
108C	chr10	24522165	T	C	Substitution	intron_variant;	KIAA1217	18	35	51.4286	Yes
108C	chr10	68314727	A	G	Substitution	intron_variant;	CTNNA3	19	35	54.2857	Yes
108C	chr10	87380315	G	C	Substitution	intron_variant;	GRID1	10	34	29.4118	Yes
108C	chr10	107330672	T	A	Substitution	intergenic_variant;	-	15	42	35.7143	Yes
108C	chr11	33140006	A	T	Substitution	intron_variant;	CSTF3	16	32	50	Yes
108C	chr11	44499099	T	C	Substitution	intergenic_variant;	-	16	32	50	Yes
108C	chr12	8847026	C	T	Substitution	upstream_gene_variant;	RIMKLB	21	36	58.3333	Yes
108C	chr12	10612962	G	A	Substitution	intergenic_variant;	-	14	30	46.6667	Yes
108C	chr12	121813365	C	T	Substitution	intergenic_variant;	-	20	42	47.619	Yes
108C	chr14	23068357	C	T	Substitution	intron_variant;	ABHD4	22	41	53.6585	Yes
108C	chr14	32402608	G	A	Substitution	upstream_gene_variant;	AL355112.1	14	23	60.8696	Yes
108C	chr14	41357194	C	T	Substitution	intron_variant; non_coding_transcript_variant;	-	17	34	50	Yes
108C	chr14	52304979	T	C	Substitution	intron_variant;	GNG2	32	60	53.3333	Yes
108C	chr14	53691188	G	C	Substitution	intron_variant; non_coding_transcript_variant;	-	18	41	43.9024	Yes
108C	chr14	59432823	C	T	Substitution	intron_variant; non_coding_transcript_variant;	-	29	48	60.4167	Yes
108C	chr14	66608479	C	T	Substitution	intergenic_variant;	-	17	34	50	Yes
108C	chr14	89570132	G	A	Substitution	intergenic_variant;	-	17	45	37.7778	Yes
108C	chr15	31032251	T	C	Substitution	intron_variant; non_coding_transcript_variant;	-	21	33	63.6364	Yes
108C	chr15	40417150	A	G	Substitution	intergenic_variant;	-	15	57	26.3158	No
108C	chr15	56460490	A	C	Substitution	intron_variant;	RFX7	18	38	47.3684	Yes
108C	chr16	59811469	T	G	Substitution	intergenic_variant;	-	18	34	52.9412	Yes
108C	chr17	10232969	C	T	Substitution	intron_variant;	MYH13	27	40	67.5	Yes
108C	chr17	34109933	C	T	Substitution	intron_variant;	MMP28	23	48	47.9167	Yes
108C	chr17	46702112	T	C	Substitution	intron_variant;	HOXB9	22	39	56.4103	Yes
108C	chr18	8917123	C	T	Substitution	non_coding_transcript_exon_variant;	-	16	40	40	Yes
108C	chr22	17938422	G	A	Substitution	intron_variant;	CECR2	21	43	48.8372	Yes
108C	chrX	43818803	C	T	Substitution	intron_variant;	NDP	23	41	56.0976	Yes
108C	chrX	112421924	A	G	Substitution	intron_variant; non_coding_transcript_variant;	-	16	34	47.0588	Yes
112C	chr1	70779714	A	G	Substitution	intron_variant;	ANKRD13C	24	42	57.1429	-
112C	chr1	155197755	A	G	Substitution	upstream_gene_variant;	GBAP1	28	47	59.5745	-
112C	chr1	202047288	G	A	Substitution	intergenic_variant;	-	16	34	47.0588	-
112C	chr1	216792806	C	G	Substitution	intron_variant;	ESRRG	17	52	32.6923	-
112C	chr2	55114847	T	C	Substitution	intron_variant;	EML6	19	38	50	-
112C	chr2	225872067	A	G	Substitution	intron_variant;	DOCK10	23	41	56.0976	-
112C	chr3	40600081	C	T	Substitution	intergenic_variant;	-	15	38	39.4737	-
112C	chr3	89849328	A	T	Substitution	intergenic_variant;	-	24	40	60	-
112C	chr3	107636272	C	T	Substitution	intron_variant; non_coding_transcript_variant;	-	22	40	55	-
112C	chr4	65446464	C	T	Substitution	intergenic_variant;	-	14	29	48.2759	-
112C	chr4	70527445	G	A	Substitution	intergenic_variant;	-	26	50	52	-
112C	chr4	106713265	T	A	Substitution	intron_variant;	GSTCD	15	30	50	-
112C	chr4	131168909	T	C	Substitution	intergenic_variant;	-	28	46	60.8696	-
112C	chr4	182650172	T	C	Substitution	intergenic_variant;	-	33	53	62.2642	-
112C	chr5	13439667	C	G	Substitution	intergenic_variant;	-	27	55	49.0909	-
112C	chr5	59795986	G	A	Substitution	intron_variant; non_coding_transcript_variant;	-	29	49	59.1837	-
112C	chr5	81228877	T	A	Substitution	intergenic_variant;	-	14	34	41.1765	-
112C	chr5	136446229	C	T	Substitution	intron_variant;	SPOCK1	12	30	40	-
112C	chr6	5152026	T	C	Substitution	intron_variant;	LYRM4	12	46	26.087	-
112C	chr6	6188361	G	A	Substitution	intron_variant;	F13A1	17	32	53.125	-
112C	chr6	76535214	G	T	Substitution	intron_variant;	MYO6	26	51	50.9804	-
112C	chr8	12673398	T	C	Substitution	intron_variant; non_coding_transcript_variant;	-	15	32	46.875	-
112C	chr8	13762840	C	G	Substitution	downstream_gene_variant;	AC022690.1	19	34	55.8824	-
112C	chr8	13768194	A	G	Substitution	upstream_gene_variant;	AC022690.1	17	39	43.5897	-
112C	chr8	22612994	G	T	Substitution	intron_variant;	PEBP4	23	47	48.9362	-
112C	chr8	50877044	G	A	Substitution	intron_variant;	SNTG1	15	37	40.5405	-
112C	chr8	50995126	A	C	Substitution	intron_variant;	SNTG1	12	31	38.7097	-
112C	chr8	91207130	A	G	Substitution	downstream_gene_variant;	AC004083.1	100	144	69.4444	-
112C	chr8	111120983	G	A	Substitution	upstream_gene_variant;	RPSAP48	17	32	53.125	-
112C	chr8	116753733	A	C	Substitution	intergenic_variant;	-	29	58	50	-
112C	chr8	129719654		T	Insertion	intron_variant; non_coding_transcript_variant;	-	16	31	51.6129	-
112C	chr8	136109880	C	T	Substitution	intergenic_variant;	-	18	46	39.1304	-
112C	chr8	141692050	C	T	Substitution	intron_variant;	PTK2	20	39	51.2821	-
112C	chr9	9832770	T	C	Substitution	intron_variant;	PTPRD	25	47	53.1915	-
112C	chr9	19047461	A	G	Substitution	intron_variant;	SAXO1	31	49	63.2653	-
112C	chr9	19637992	C	A	Substitution	intron_variant;	SLC24A2	21	45	46.6667	-
112C	chr9	20082274	C	T	Substitution	intergenic_variant;	-	26	46	56.5217	-
112C	chr9	30209803	T	C	Substitution	intergenic_variant;	-	32	45	71.1111	-
112C	chr9	88106204	C	A	Substitution	upstream_gene_variant;	STK33P1	13	40	32.5	-
112C	chr9	89793027	C	T	Substitution	intergenic_variant;	-	21	43	48.8372	-
112C	chr9	98607422	T	A	Substitution	intron_variant; non_coding_transcript_variant;	-	29	47	61.7021	-
112C	chr10	46060897	A	G	Substitution	intron_variant;	MARCHF8	18	46	39.1304	-
112C	chr10	63577842	G	A	Substitution	intron_variant; non_coding_transcript_variant;	-	19	42	45.2381	-
112C	chr10	95024037	T	G	Substitution	intergenic_variant;	-	28	42	66.6667	-
112C	chr11	20148156	G	A	Substitution	intergenic_variant;	-	21	38	55.2632	-
112C	chr11	73067275	C	T	Substitution	missense_variant;	ARHGEF17	11	26	42.3077	-
112C	chr12	88780631	A	G	Substitution	intergenic_variant;	-	18	28	64.2857	-
112C	chr12	108639920	G	T	Substitution	intron_variant;	WSCD2	16	34	47.0588	-
112C	chr12	109850095	C	T	Substitution	intron_variant;	MYO1H	18	35	51.4286	-
112C	chr13	31699225	G	T	Substitution	intergenic_variant;	-	22	42	52.381	-
112C	chr14	25768333	G	A	Substitution	intergenic_variant;	-	12	25	48	-
112C	chr14	31570866	C	T	Substitution	intron_variant;	HECTD1	19	37	51.3514	-
112C	chr14	37564324	A	C	Substitution	intron_variant;	SLC25A21	27	43	62.7907	-
112C	chr14	45159799	T	C	Substitution	intergenic_variant;	-	26	50	52	-
112C	chr14	80669522	G	A	Substitution	missense_variant;	DIO2	25	50	50	-
112C	chr14	88678781	T	C	Substitution	intron_variant;	KCNK10	26	45	57.7778	-
112C	chr15	31641313	C	A	Substitution	intron_variant;	KLF13	20	44	45.4545	-
112C	chr15	42189135	C	T	Substitution	3_prime_UTR_variant;	EHD4	21	39	53.8462	-
112C	chr15	49638937	T	C	Substitution	intron_variant;	FAM227B	15	38	39.4737	-
112C	chr15	93200231	T	C	Substitution	upstream_gene_variant;	FAM174B	12	38	31.5789	-
112C	chr17	73963086	G	A	Substitution	intron_variant;	ACOX1	22	45	48.8889	-
112C	chr18	13716803	T	C	Substitution	intron_variant;	FAM210A	27	43	62.7907	-
112C	chr18	54247813	A	G	Substitution	intergenic_variant;	-	21	47	44.6809	-
112C	chr19	47698189	A	G	Substitution	intron_variant;	SAE1	21	39	53.8462	-
112C	chr20	62541576	T	G	Substitution	intron_variant;	DNAJC5	16	29	55.1724	-
112C	chr21	29258733	T	C	Substitution	intergenic_variant;	-	18	33	54.5455	-
112C	chr22	41709919	T	G	Substitution	intron_variant;	ZC3H7B	16	39	41.0256	-
114C	chr1	41102411	C	T	Substitution	intron_variant;	RIMS3	17	28	60.7143	-
114C	chr1	44155489	G	A	Substitution	intron_variant;	KDM4A	10	23	43.4783	-
114C	chr1	101095614	C	T	Substitution	intron_variant; non_coding_transcript_variant;	-	19	44	43.1818	-
114C	chr2	14862790	T	C	Substitution	intergenic_variant;	-	18	34	52.9412	-
114C	chr2	59152773	C	G	Substitution	non_coding_transcript_exon_variant;	-	22	43	51.1628	-
114C	chr2	115526599	G	A	Substitution	intron_variant;	DPP10	14	26	53.8462	-
114C	chr2	167994777	C	G	Substitution	intron_variant;	XIRP2	12	38	31.5789	-
114C	chr2	217360923	C	T	Substitution	intron_variant; non_coding_transcript_variant;	-	15	31	48.3871	-
114C	chr3	113764737	T	C	Substitution	intron_variant;	CCDC191	14	24	58.3333	-
114C	chr3	143485107	A	G	Substitution	intron_variant;	SLC9A9	17	36	47.2222	-
114C	chr3	162330966	C	T	Substitution	intergenic_variant;	-	20	35	57.1429	-
114C	chr4	128540462	C	A	Substitution	intergenic_variant;	-	15	35	42.8571	-
114C	chr4	184023391	C	A	Substitution	intron_variant;	WWC2	15	27	55.5556	-
114C	chr5	4918161	C	A	Substitution	intergenic_variant;	-	14	32	43.75	-
114C	chr5	106945117	C	T	Substitution	intron_variant;	EFNA5	16	32	50	-
114C	chr5	127201462	T	C	Substitution	intron_variant;	CCDC192	16	25	64	-
114C	chr5	135731481	G	C	Substitution	intron_variant; non_coding_transcript_variant;	-	12	25	48	-
114C	chr5	158119144	C	T	Substitution	downstream_gene_variant;	EBF1	18	34	52.9412	-
114C	chr5	168893942	A	G	Substitution	intergenic_variant;	-	12	21	57.1429	-
114C	chr6	55709351	C	A	Substitution	intron_variant;	BMP5	13	28	46.4286	-
114C	chr6	108013418	G	A	Substitution	intergenic_variant;	-	19	31	61.2903	-
114C	chr6	152638140	T	C	Substitution	intron_variant;	SYNE1	10	26	38.4615	-
114C	chr7	64378084	G	T	Substitution	splice_region_variant; synonymous_variant;	ZNF273	15	28	53.5714	-
114C	chr7	104282318	C	T	Substitution	intron_variant;	LHFPL3	15	27	55.5556	-
114C	chr7	104901565	A	G	Substitution	intron_variant;	SRPK2	17	24	70.8333	-
114C	chr7	114115693	C	T	Substitution	intron_variant;	FOXP2	11	25	44	-
114C	chr7	129161762	C	T	Substitution	intergenic_variant;	-	15	29	51.7241	-
114C	chr7	148378460	T	A	Substitution	intergenic_variant;	-	21	39	53.8462	-
114C	chr8	34012215		GT	Insertion	intergenic_variant;	-	11	24	45.8333	-
114C	chr8	61264181	GAAAGAAAGAAA		Deletion	intergenic_variant;	-	11	21	52.381	-
114C	chr8	91207130	A	G	Substitution	intergenic_variant;	-	12	47	25.5319	-
114C	chr9	19482702	T	C	Substitution	intergenic_variant;	-	24	45	53.3333	-
114C	chr9	119040432	T	C	Substitution	intron_variant;	PAPPA	11	26	42.3077	-
114C	chr10	15193674	G	A	Substitution	intron_variant;	NMT2	15	27	55.5556	-
114C	chr10	78764012	A	C	Substitution	intron_variant;	KCNMA1	21	37	56.7568	-
114C	chr10	115611080	T	G	Substitution	intron_variant;	DCLRE1A	13	32	40.625	-
114C	chr10	119983283	T	C	Substitution	intergenic_variant;	-	12	26	46.1538	-
114C	chr11	14573098	G	A	Substitution	intron_variant;	PSMA1	10	27	37.037	-
114C	chr11	87842131	C	T	Substitution	intron_variant; non_coding_transcript_variant;	-	12	30	40	-
114C	chr12	45590365	A	G	Substitution	intron_variant; non_coding_transcript_variant;	-	11	29	37.931	-
114C	chr12	117417162	C	G	Substitution	intron_variant;	FBXW8	14	34	41.1765	-
114C	chr13	28551479	G	A	Substitution	downstream_gene_variant;	URAD	12	19	63.1579	-
114C	chr14	31963355	C	T	Substitution	intergenic_variant;	-	20	35	57.1429	-
114C	chr14	32553487	A	G	Substitution	intron_variant;	ARHGAP5	12	30	40	-
114C	chr14	55847102	G	A	Substitution	intron_variant;	ATG14	13	28	46.4286	-
114C	chr14	95783131	C	A	Substitution	intron_variant;	CLMN	15	32	46.875	-
114C	chr15	78421547	C	T	Substitution	intron_variant;	CIB2	10	22	45.4545	-
114C	chr16	2091173	G	A	Substitution	intron_variant;	NTHL1	21	41	51.2195	-
114C	chr16	13887740	A	G	Substitution	intergenic_variant;	-	17	34	50	-
114C	chr16	62915980	C	T	Substitution	intergenic_variant;	-	16	24	66.6667	-
114C	chr19	3948788	C	T	Substitution	intergenic_variant;	-	14	26	53.8462	-
114C	chr19	24405664	A	G	Substitution	intergenic_variant;	-	14	26	53.8462	-
114C	chr21	25390183	G	C	Substitution	intergenic_variant;	-	18	35	51.4286	-
114C	chrX	83763412	A	G	Substitution	intergenic_variant;	-	14	28	50	-
114C	chrX	114394526	G	A	Substitution	intron_variant;	LRCH2	10	18	55.5556	-
201C	chr1	5671349	T	A	Substitution	intron_variant; non_coding_transcript_variant;	-	14	30	46.6667	Yes
201C	chr1	121239071	C	G	Substitution	intron_variant; non_coding_transcript_variant;	-	11	25	44	Yes
201C	chr1	185157165	A	G	Substitution	intron_variant;	SWT1	10	31	32.2581	Yes
201C	chr1	225816231	AT	-	Deletion	intron_variant;	ENAH	27	53	50.9434	Yes
201C	chr1	232857915	C	G	Substitution	non_coding_transcript_exon_variant;	-	13	33	39.3939	Yes
201C	chr1	241385051	G	T	Substitution	intron_variant;	RGS7	22	39	56.4103	Yes
201C	chr2	21204648	C	A	Substitution	intergenic_variant;	-	21	39	53.8462	Yes
201C	chr2	32021694	T	C	Substitution	intron_variant; non_coding_transcript_variant;	-	18	33	54.5455	Yes
201C	chr2	43863424	C	T	Substitution	upstream_gene_variant;	PLEKHH2	11	27	40.7407	Yes
201C	chr2	47342941	G	A	Substitution	intron_variant; NMD_transcript_variant;	AC073283.3	34	57	59.6491	Yes
201C	chr2	126962062	T	A	Substitution	downstream_gene_variant;	AC142116.2	15	35	42.8571	Yes
201C	chr2	178410805	A	G	Substitution	downstream_gene_variant;	AGPS	15	27	55.5556	Yes
201C	chr2	195278420	T	C	Substitution	intron_variant; non_coding_transcript_variant;	-	10	29	34.4828	Yes
201C	chr2	201199847	A	G	Substitution	intron_variant;	SPATS2L	21	34	61.7647	Yes
201C	chr2	203648249	G	A	Substitution	intron_variant;	ICA1L	12	37	32.4324	Yes
201C	chr3	7826591	C	T	Substitution	intron_variant; non_coding_transcript_variant;	-	29	44	65.9091	Yes
201C	chr3	13135689	T	C	Substitution	intron_variant;	IQSEC1	17	38	44.7368	Yes
201C	chr3	14286908	C	T	Substitution	intergenic_variant;	-	12	18	66.6667	Yes
201C	chr3	16229599	C	T	Substitution	intron_variant;	GALNT15	13	31	41.9355	Yes
201C	chr3	60204943	G	A	Substitution	intron_variant;	FHIT	13	32	40.625	Yes
201C	chr3	71163997	C	T	Substitution	intron_variant;	FOXP1	13	29	44.8276	Yes
201C	chr3	103555871	G	A	Substitution	intergenic_variant;	-	19	34	55.8824	Yes
201C	chr3	137451267	T	C	Substitution	intergenic_variant;	-	23	49	46.9388	Yes
201C	chr3	184717533	G	A	Substitution	missense_variant;	VPS8	14	25	56	Yes
201C	chr4	24060357	T	G	Substitution	intergenic_variant;	-	20	44	45.4545	Yes
201C	chr4	85815423	G	A	Substitution	intron_variant;	WDFY3	16	26	61.5385	Yes
201C	chr4	132230725	A	G	Substitution	intergenic_variant;	-	17	30	56.6667	Yes
201C	chr4	170965384	C	A	Substitution	intergenic_variant;	-	23	41	56.0976	Yes
201C	chr5	2281886	T	C	Substitution	intergenic_variant;	-	10	20	50	Yes
201C	chr5	12005752	A	G	Substitution	intergenic_variant;	-	14	26	53.8462	Yes
201C	chr5	12989203	T	A	Substitution	intron_variant; non_coding_transcript_variant;	-	11	28	39.2857	Yes
201C	chr5	43355679	C	T	Substitution	intergenic_variant;	-	19	37	51.3514	Yes
201C	chr5	46257886	G	A	Substitution	intergenic_variant;	-	19	46	41.3043	Yes
201C	chr5	60729489	C	T	Substitution	intron_variant;	ZSWIM6	20	42	47.619	Yes
201C	chr5	100409603	C	A	Substitution	intergenic_variant;	-	14	28	50	Yes
201C	chr5	103219949	A	T	Substitution	non_coding_transcript_exon_variant;	-	23	36	63.8889	Yes
201C	chr5	104267560	G	C	Substitution	intron_variant; non_coding_transcript_variant;	-	17	30	56.6667	Yes
201C	chr5	116970544	A	G	Substitution	intergenic_variant;	-	18	34	52.9412	Yes
201C	chr5	121826483	G	A	Substitution	intergenic_variant;	-	24	36	66.6667	Yes
201C	chr5	125377722	G	T	Substitution	intron_variant; non_coding_transcript_variant;	-	18	29	62.069	Yes
201C	chr5	160970838	T	A	Substitution	intron_variant;	GABRB2	21	38	55.2632	Yes
201C	chr5	173775995	G	A	Substitution	intron_variant; non_coding_transcript_variant;	-	16	37	43.2432	Yes
201C	chr6	18840351	T	C	Substitution	intergenic_variant;	-	23	40	57.5	Yes
201C	chr6	85421584	C	T	Substitution	intron_variant;	TBX18	15	30	50	Yes
201C	chr7	22180961	G	A	Substitution	intron_variant;	RAPGEF5	23	44	52.2727	Yes
201C	chr7	22180972	C	A	Substitution	intron_variant;	RAPGEF5	24	44	54.5455	Yes
201C	chr7	35604534	T	A	Substitution	intergenic_variant;	-	18	39	46.1538	Yes
201C	chr8	22095534	G	A	Substitution	intergenic_variant;	-	24	42	57.1429	Yes
201C	chr8	22096856	G	C	Substitution	intergenic_variant;	-	15	31	48.3871	Yes
201C	chr8	32980193	T	C	Substitution	intergenic_variant;	-	20	42	47.619	Yes
201C	chr8	53234121	T	C	Substitution	intron_variant;	ST18	36	64	56.25	Yes
201C	chr8	55065528	C	T	Substitution	upstream_gene_variant;	RNU6ATAC32P	11	25	44	Yes
201C	chr8	57949678	A	T	Substitution	intergenic_variant;	-	10	20	50	No
201C	chr8	71087533	G	A	Substitution	intron_variant;	NCOA2	22	40	55	Yes
201C	chr8	111141020	C	T	Substitution	intergenic_variant;	-	10	30	33.3333	Yes
201C	chr8	129938586	T	A	Substitution	intron_variant; non_coding_transcript_variant;	-	14	26	53.8462	Yes
201C	chr8	130328396	T	C	Substitution	intron_variant; non_coding_transcript_variant;	-	24	38	63.1579	Yes
201C	chr9	12110712	A	G	Substitution	intron_variant; non_coding_transcript_variant;	-	22	42	52.381	Yes
201C	chr9	19299319	C	T	Substitution	intron_variant;	DENND4C	18	39	46.1538	Yes
201C	chr9	24059283	T	A	Substitution	intergenic_variant;	-	20	41	48.7805	Yes
201C	chr9	38476620	A	G	Substitution	intron_variant; non_coding_transcript_variant;	-	15	36	41.6667	Yes
201C	chr9	116394200	G	A	Substitution	intergenic_variant;	-	10	26	38.4615	Yes
201C	chr10	85056194	T	C	Substitution	intergenic_variant;	-	13	36	36.1111	No
201C	chr10	96154341	T	C	Substitution	intergenic_variant;	-	19	35	54.2857	Yes
201C	chr11	55310341	G	A	Substitution	downstream_gene_variant;	OR4C14P	13	32	40.625	Yes
201C	chr12	12547831	T	A	Substitution	intron_variant;	BORCS5	23	39	58.9744	Yes
201C	chr12	27674563	C	G	Substitution	upstream_gene_variant;	PPFIBP1	24	44	54.5455	Yes
201C	chr12	42644062	T	C	Substitution	intron_variant;	PPHLN1	26	41	63.4146	Yes
201C	chr12	75826939	T	C	Substitution	downstream_gene_variant;	GLIPR1L2	20	32	62.5	Yes
201C	chr12	76501467	T	C	Substitution	intergenic_variant;	-	19	46	41.3043	Yes
201C	chr12	87389674	G	A	Substitution	intergenic_variant;	-	22	36	61.1111	Yes
201C	chr13	46581372	A	C	Substitution	intron_variant;	ZC3H13	15	30	50	Yes
201C	chr13	113469676	G	A	Substitution	intron_variant;	ATP11A	25	46	54.3478	Yes
201C	chr14	62603110	C	G	Substitution	intron_variant; non_coding_transcript_variant;	-	12	33	36.3636	Yes
201C	chr15	47175520	A	G	Substitution	intergenic_variant;	-	21	33	63.6364	Yes
201C	chr15	53817875	C	A	Substitution	intron_variant;	WDR72	24	48	50	Yes
201C	chr16	3279322	A	C	Substitution	intron_variant;	ZNF200	15	24	62.5	Yes
201C	chr16	48681190	C	A	Substitution	intron_variant; non_coding_transcript_variant;	-	11	32	34.375	Yes
201C	chr16	82002555	G	T	Substitution	intergenic_variant;	-	17	41	41.4634	Yes
201C	chr17	11811830	G	A	Substitution	intron_variant;	DNAH9	15	34	44.1176	Yes
201C	chr17	21843469	C	T	Substitution	intergenic_variant;	-	21	39	53.8462	Yes
201C	chr17	26284564	T	C	Substitution	intron_variant; non_coding_transcript_variant;	-	14	32	43.75	Yes
201C	chr18	392664	T	C	Substitution	intron_variant;	COLEC12	17	33	51.5152	Yes
201C	chr18	12157454	T	C	Substitution	intergenic_variant;	-	19	44	43.1818	Yes
201C	chr18	31049988	T	C	Substitution	intergenic_variant;	-	15	43	34.8837	Yes
201C	chr18	62283721	A	C	Substitution	intergenic_variant;	-	14	27	51.8519	Yes
201C	chr19	35525172	A	G	Substitution	3_prime_UTR_variant;	SCN1B	11	21	52.381	Yes
201C	chr20	7698522	C	T	Substitution	intergenic_variant;	-	21	32	65.625	Yes
201C	chr20	20000952	T	G	Substitution	intron_variant;	NAA20	10	31	32.2581	Yes
201C	chr20	56841322	C	T	Substitution	intron_variant; non_coding_transcript_variant;	-	15	37	40.5405	Yes
201C	chr21	26834807	T	C	Substitution	intergenic_variant;	-	11	23	47.8261	Yes
201C	chr21	29111487	G	A	Substitution	intron_variant; non_coding_transcript_variant;	-	20	31	64.5161	Yes
201C	chr22	35619871	G	A	Substitution	intron_variant; non_coding_transcript_variant;	-	25	41	60.9756	Yes
201C	chr22	40708744	A	G	Substitution	intron_variant;	TNRC6B	17	37	45.9459	Yes
201C	chrX	134987324	C	T	Substitution	intron_variant;	SAGE1	14	19	73.6842	Yes
202C	chr1	52936836	C	T	Substitution	intron_variant;	TUT4	18	49	36.7347	Yes
202C	chr1	69242302	T	C	Substitution	intron_variant; non_coding_transcript_variant;	-	30	54	55.5556	Yes
202C	chr1	168745403	A	G	Substitution	intron_variant; non_coding_transcript_variant;	-	20	48	41.6667	Yes
202C	chr1	172763021	G	T	Substitution	intron_variant; non_coding_transcript_variant;	-	21	42	50	Yes
202C	chr1	185312284	A	T	Substitution	intergenic_variant;	-	26	57	45.614	Yes
202C	chr1	216705350	G	A	Substitution	intron_variant;	ESRRG	17	39	43.5897	Yes
202C	chr1	225315768	G	A	Substitution	intron_variant;	DNAH14	29	56	51.7857	No
202C	chr1	226195972	G	A	Substitution	intergenic_variant;	-	20	32	62.5	Yes
202C	chr1	228650543	T	C	Substitution	upstream_gene_variant;	H2AW	19	37	51.3514	Yes
202C	chr2	37611279	C	G	Substitution	intergenic_variant;	-	18	33	54.5455	No
202C	chr2	68758210	T	C	Substitution	intron_variant;	APLF	17	39	43.5897	Yes
202C	chr2	87119400	A	G	Substitution	intron_variant; non_coding_transcript_variant;	-	12	45	26.6667	No
202C	chr2	111845413	A		Deletion	intron_variant;	ACOXL	22	45	48.8889	Yes
202C	chr2	133155113	C	T	Substitution	intergenic_variant;	-	14	37	37.8378	Yes
202C	chr2	231843276	T	A	Substitution	intergenic_variant;	-	10	25	40	Yes
202C	chr3	12990847	C	T	Substitution	intron_variant;	IQSEC1	16	49	32.6531	Yes
202C	chr3	31157103	C	G	Substitution	intergenic_variant;	-	22	35	62.8571	Yes
202C	chr3	43685369	G	C	Substitution	intergenic_variant;	-	18	38	47.3684	Yes
202C	chr3	44937765	G	A	Substitution	intron_variant;	TGM4	26	39	66.6667	Yes
202C	chr3	72713957	C	T	Substitution	intergenic_variant;	-	17	45	37.7778	Yes
202C	chr3	122774896	A	G	Substitution	intergenic_variant;	-	24	52	46.1538	Yes
202C	chr3	154260021	G	A	Substitution	upstream_gene_variant;	AC092994.1	13	33	39.3939	Yes
202C	chr3	166477102	C	A	Substitution	intergenic_variant;	-	26	50	52	Yes
202C	chr3	188702228	A	G	Substitution	intron_variant;	TPRG1	11	31	35.4839	Yes
202C	chr4	8192166	C	T	Substitution	intergenic_variant;	-	23	43	53.4884	Yes
202C	chr4	19480791	C	T	Substitution	intron_variant; non_coding_transcript_variant;	-	13	37	35.1351	Yes
202C	chr4	30325401	G	A	Substitution	intergenic_variant;	-	16	43	37.2093	Yes
202C	chr4	56279523	C	G	Substitution	intron_variant;	TMEM165	17	48	35.4167	Yes
202C	chr4	71126146	G	A	Substitution	intergenic_variant;	-	25	43	58.1395	Yes
202C	chr4	75574245	C	T	Substitution	intergenic_variant;	-	19	48	39.5833	Yes
202C	chr4	91075417	G	A	Substitution	intron_variant;	CCSER1	17	51	33.3333	No
202C	chr4	97661300	G	T	Substitution	intron_variant; non_coding_transcript_variant;	-	19	36	52.7778	Yes
202C	chr4	99216176	T	C	Substitution	intron_variant;	RAP1GDS1	15	40	37.5	No
202C	chr4	131098767	T	C	Substitution	intergenic_variant;	-	18	38	47.3684	Yes
202C	chr4	141801791	G	A	Substitution	intron_variant;	RNF150	28	49	57.1429	Yes
202C	chr4	142880618	C	T	Substitution	intergenic_variant;	-	26	49	53.0612	Yes
202C	chr4	150011656	G	A	Substitution	intergenic_variant;	-	21	52	40.3846	Yes
202C	chr4	152238265	G	T	Substitution	intron_variant;	SH3D19	22	42	52.381	Yes
202C	chr4	155700612	T	A	Substitution	intron_variant; non_coding_transcript_variant;	-	24	47	51.0638	Yes
202C	chr4	189430275	A	T	Substitution	intron_variant; non_coding_transcript_variant;	-	19	36	52.7778	Yes
202C	chr4	189513452	T	C	Substitution	intron_variant; non_coding_transcript_variant;	-	20	47	42.5532	Yes
202C	chr4	190516670	G	A	Substitution	intergenic_variant;	-	15	47	31.9149	No
202C	chr5	6204070	G	A	Substitution	intergenic_variant;	-	21	42	50	Yes
202C	chr5	57895809	G	A	Substitution	intron_variant;	RAB3C	33	50	66	Yes
202C	chr5	124332536	C	T	Substitution	intron_variant; non_coding_transcript_variant;	-	14	35	40	Yes
202C	chr5	151590291	C	T	Substitution	intron_variant; non_coding_transcript_variant;	-	25	50	50	No
202C	chr5	159372763	T	G	Substitution	intron_variant;	ADRA1B	27	48	56.25	Yes
202C	chr5	171714261	C	T	Substitution	upstream_gene_variant;	UBTD2	19	46	41.3043	Yes
202C	chr6	1504030	T	C	Substitution	upstream_gene_variant;	RN7SL352P	23	53	43.3962	Yes
202C	chr6	24474501	T	C	Substitution	intron_variant;	GPLD1	8	15	53.3333	Yes
202C	chr6	33430140	A	G	Substitution	downstream_gene_variant;	ZBTB9	27	53	50.9434	Yes
202C	chr6	44297681	T	C	Substitution	intron_variant; NMD_transcript_variant;	AL353588.1	17	46	36.9565	Yes
202C	chr6	74070283	G	A	Substitution	upstream_gene_variant;	KHDC3L	29	47	61.7021	Yes
202C	chr6	85461428	G	A	Substitution	intron_variant;	TBX18	19	53	35.8491	Yes
202C	chr6	96107414	C	G	Substitution	intergenic_variant;	-	26	53	49.0566	Yes
202C	chr6	133001173	A	T	Substitution	downstream_gene_variant;	VNN1	18	35	51.4286	Yes
202C	chr6	150453868	A	C	Substitution	intergenic_variant;	-	13	29	44.8276	Yes
202C	chr6	160935665	T	C	Substitution	intron_variant; non_coding_transcript_variant;	-	26	52	50	Yes
202C	chr7	19889910	C	T	Substitution	intergenic_variant;	-	26	48	54.1667	Yes
202C	chr7	69265241	A	G	Substitution	intron_variant;	AUTS2	9	18	50	Yes
202C	chr7	72785622	C	T	Substitution	intergenic_variant;	-	19	39	48.7179	Yes
202C	chr7	115137729	C	T	Substitution	intergenic_variant;	-	20	29	68.9655	Yes
202C	chr8	26441810	C	T	Substitution	intron_variant;	DPYSL2	29	42	69.0476	Yes
202C	chr8	70107860	T	C	Substitution	intergenic_variant;	-	25	42	59.5238	Yes
202C	chr8	86993418	A	G	Substitution	upstream_gene_variant;	AC100801.2	19	40	47.5	Yes
202C	chr8	124154248	G	A	Substitution	intron_variant;	TBC1D31	23	42	54.7619	Yes
202C	chr8	126789208	A	G	Substitution	intron_variant; non_coding_transcript_variant;	-	19	44	43.1818	Yes
202C	chr8	128122456	G	T	Substitution	intron_variant; non_coding_transcript_variant;	-	32	57	56.1404	Yes
202C	chr9	78464279	T	C	Substitution	intergenic_variant;	-	28	50	56	Yes
202C	chr9	121505206	T	G	Substitution	intron_variant; non_coding_transcript_variant;	-	24	43	55.814	Yes
202C	chr9	127199824	C	A	Substitution	intergenic_variant;	-	26	56	46.4286	Yes
202C	chr9	127422899	C	T	Substitution	intron_variant;	NR6A1	21	36	58.3333	Yes
202C	chr9	131484267	G	A	Substitution	intron_variant;	ZDHHC12	8	26	30.7692	Yes
202C	chr10	1501921	A	T	Substitution	intron_variant;	ADARB2	31	49	63.2653	Yes
202C	chr10	3359229	A	C	Substitution	intergenic_variant;	-	15	27	55.5556	Yes
202C	chr10	15260081	T	C	Substitution	intron_variant;	FAM171A1	16	38	42.1053	Yes
202C	chr10	26638804	G	A	Substitution	intergenic_variant;	-	18	41	43.9024	Yes
202C	chr10	62570231	T	G	Substitution	intergenic_variant;	-	23	53	43.3962	Yes
202C	chr10	119238142	C	T	Substitution	intron_variant; non_coding_transcript_variant;	-	19	38	50	Yes
202C	chr10	123750294	G	T	Substitution	intron_variant;	TACC2	28	50	56	Yes
202C	chr10	129584431	C	T	Substitution	intergenic_variant;	-	17	31	54.8387	Yes
202C	chr11	33553415	G	A	Substitution	intron_variant;	KIAA1549L	16	61	26.2295	No
202C	chr11	50554677	G	C	Substitution	intergenic_variant;	-	30	53	56.6038	Yes
202C	chr11	66064428	T	C	Substitution	downstream_gene_variant;	TMEM151A	13	44	29.5455	No
202C	chr11	82932805	A	G	Substitution	intron_variant;	ANKRD42	20	57	35.0877	Yes
202C	chr12	5222184	T	G	Substitution	intergenic_variant;	-	25	41	60.9756	Yes
202C	chr12	42093166	G	A	Substitution	upstream_gene_variant;	MTND2P17	105	151	69.5364	No
202C	chr12	107884750	T	C	Substitution	intron_variant;	BTBD11	22	39	56.4103	Yes
202C	chr12	109994089	C	T	Substitution	3_prime_UTR_variant;	MMAB	20	40	50	Yes
202C	chr13	20299424	T	C	Substitution	intron_variant;	PSPC1	17	38	44.7368	Yes
202C	chr13	58630399	A	G	Substitution	intergenic_variant;	-	14	30	46.6667	Yes
202C	chr13	107337212	G	A	Substitution	intron_variant; non_coding_transcript_variant;	-	17	36	47.2222	Yes
202C	chr14	90077361	A	G	Substitution	intron_variant;	FOXN3	20	43	46.5116	Yes
202C	chr14	104628608	G	C	Substitution	intron_variant;	KIF26A	13	29	44.8276	Yes
202C	chr15	53655976	G	T	Substitution	intergenic_variant;	-	22	42	52.381	Yes
202C	chr16	60269571	G	A	Substitution	intergenic_variant;	-	26	53	49.0566	Yes
202C	chr16	77696072	G	A	Substitution	downstream_gene_variant;	AC092724.1	14	30	46.6667	Yes
202C	chr16	85225279	C	T	Substitution	intergenic_variant;	-	26	47	55.3191	Yes
202C	chr16	89463099	T	C	Substitution	intron_variant;	ANKRD11	15	47	31.9149	Yes
202C	chr17	2612632	T	C	Substitution	intron_variant;	CLUH	11	26	42.3077	Yes
202C	chr17	19506641		A	Insertion	non_coding_transcript_exon_variant;	-	47	90	52.2222	No
202C	chr17	26087602	C	T	Substitution	intron_variant;	NOS2	20	41	48.7805	Yes
202C	chr17	74387011	C	G	Substitution	3_prime_UTR_variant;	UBE2O	15	26	57.6923	Yes
202C	chr17	74387167	G	C	Substitution	missense_variant;	UBE2O	18	42	42.8571	Yes
202C	chr18	41096689	G	A	Substitution	intergenic_variant;	-	22	40	55	Yes
202C	chr18	43823260	T	C	Substitution	intron_variant;	C18orf25	11	38	28.9474	Yes
202C	chr18	51963622	C	T	Substitution	intergenic_variant;	-	25	45	55.5556	Yes
202C	chr19	10325528	G	A	Substitution	intergenic_variant;	-	25	45	55.5556	Yes
202C	chr19	23602400	C	A	Substitution	upstream_gene_variant;	LINC01224	11	20	55	Yes
202C	chr19	52032296	C	G	Substitution	intron_variant;	SIGLEC6	25	45	55.5556	Yes
202C	chr19	58369921	G	C	Substitution	3_prime_UTR_variant;	ZNF814	18	41	43.9024	Yes
202C	chr20	1622695	T	C	Substitution	intron_variant;	SIRPG	23	51	45.098	Yes
202C	chr20	33317146	T	A	Substitution	intron_variant;	NCOA6	24	40	60	Yes
202C	chr20	57094425	C	A	Substitution	intron_variant; non_coding_transcript_variant;	-	12	39	30.7692	Yes
202C	chr22	26257668	T	G	Substitution	intron_variant;	MYO18B	16	33	48.4848	Yes
202C	chr22	46488773	A	G	Substitution	intron_variant; non_coding_transcript_variant;	-	19	50	38	Yes
205C	chr1	39124511	T	C	Substitution	intergenic_variant;	-	19	41	46.3415	-
205C	chr1	63255982	A	G	Substitution	intron_variant;	ATG4C	23	35	65.7143	-
205C	chr1	108527136	G	A	Substitution	intron_variant; non_coding_transcript_variant;	-	19	39	48.7179	-
205C	chr1	146912042	T	C	Substitution	intron_variant; non_coding_transcript_variant;	-	14	40	35	-
205C	chr1	174116705	C	T	Substitution	intron_variant; non_coding_transcript_variant;	-	12	30	40	-
205C	chr2	11404433	G	A	Substitution	intron_variant;	ROCK2	17	34	50	-
205C	chr2	21028732	G	A	Substitution	intergenic_variant;	-	12	25	48	-
205C	chr2	25608014	T	G	Substitution	intron_variant;	DTNB	16	31	51.6129	-
205C	chr2	36221057	C	T	Substitution	intergenic_variant;	-	15	36	41.6667	-
205C	chr2	51704342	C	T	Substitution	intron_variant; non_coding_transcript_variant;	-	20	34	58.8235	-
205C	chr2	51708768	C	G	Substitution	intron_variant; non_coding_transcript_variant;	-	17	24	70.8333	-
205C	chr2	158502568	G	A	Substitution	intergenic_variant;	-	14	24	58.3333	-
205C	chr2	195281536	A	G	Substitution	intron_variant; non_coding_transcript_variant;	-	11	24	45.8333	-
205C	chr2	205849744	C	T	Substitution	intron_variant;	PARD3B	13	22	59.0909	-
205C	chr3	26053025	C	T	Substitution	upstream_gene_variant;	RPEP2	13	29	44.8276	-
205C	chr3	43595563	T	A	Substitution	intron_variant;	ANO10	14	35	40	-
205C	chr3	59283534	A	T	Substitution	intron_variant; non_coding_transcript_variant;	-	17	43	39.5349	-
205C	chr3	87954651	C	A	Substitution	upstream_gene_variant;	RNU6ATAC6P	16	31	51.6129	-
205C	chr3	95246462	G	A	Substitution	intergenic_variant;	-	14	28	50	-
205C	chr3	121558176	C	T	Substitution	intron_variant;	EAF2	29	46	63.0435	-
205C	chr3	147643939	C	T	Substitution	intergenic_variant;	-	12	28	42.8571	-
205C	chr3	161556516	C	T	Substitution	intergenic_variant;	-	15	27	55.5556	-
205C	chr3	191502778	C	T	Substitution	intergenic_variant;	-	18	43	41.8605	-
205C	chr4	76524935	C	T	Substitution	intron_variant;	CDKL2	23	31	74.1935	-
205C	chr4	96223543	A	C	Substitution	intron_variant;	UNC5C	31	50	62	-
205C	chr4	101840233	G	A	Substitution	intergenic_variant;	-	18	35	51.4286	-
205C	chr4	102491591	A	T	Substitution	intron_variant;	BANK1	10	23	43.4783	-
205C	chr4	111563595	G	A	Substitution	upstream_gene_variant;	PITX2	16	34	47.0588	-
205C	chr4	112809448	G	C	Substitution	intron_variant; non_coding_transcript_variant;	-	14	29	48.2759	-
205C	chr4	128756703	A	G	Substitution	3_prime_UTR_variant;	HSPA4L	13	27	48.1481	-
205C	chr4	142675162	T	C	Substitution	intergenic_variant;	-	13	30	43.3333	-
205C	chr4	168079131	A	G	Substitution	intron_variant;	SPOCK3	13	32	40.625	-
205C	chr5	11725529	G	C	Substitution	intron_variant;	CTNND2	13	30	43.3333	-
205C	chr5	46101381	A	T	Substitution	intergenic_variant;	-	20	28	71.4286	-
205C	chr5	80778755	T		Deletion	intron_variant;	SSBP2	23	48	47.9167	-
205C	chr5	143276574	G	A	Substitution	intergenic_variant;	-	16	42	38.0952	-
205C	chr5	169393103	A	T	Substitution	intron_variant;	INSYN2B	17	39	43.5897	-
205C	chr6	1509409	G	C	Substitution	downstream_gene_variant;	AL512329.1	11	23	47.8261	-
205C	chr6	45038135	G	A	Substitution	intron_variant;	SUPT3H	23	42	54.7619	-
205C	chr6	135178718	T	C	Substitution	intergenic_variant;	-	14	33	42.4242	-
205C	chr7	8276613	C	G	Substitution	intron_variant;	ICA1	25	42	59.5238	-
205C	chr7	10428142	A	C	Substitution	intergenic_variant;	-	16	25	64	-
205C	chr7	16396734	A	C	Substitution	intron_variant;	CRPPA	14	29	48.2759	-
205C	chr7	42805757	A	G	Substitution	intergenic_variant;	-	21	40	52.5	-
205C	chr7	54783688	C	G	Substitution	intergenic_variant;	-	17	37	45.9459	-
205C	chr7	67551822	A	C	Substitution	upstream_gene_variant;	AC006013.1	18	39	46.1538	-
205C	chr8	3797135	A	C	Substitution	intron_variant;	CSMD1	10	26	38.4615	-
205C	chr8	3797686	G	C	Substitution	intron_variant;	CSMD1	20	33	60.6061	-
205C	chr8	3798495	T	C	Substitution	intron_variant;	CSMD1	17	25	68	-
205C	chr8	87655546	C	T	Substitution	intron_variant;	CNGB3	17	33	51.5152	-
205C	chr9	6982867	T	G	Substitution	intron_variant;	KDM4C	25	41	60.9756	-
205C	chr9	14634410	C	A	Substitution	intron_variant;	ZDHHC21	17	36	47.2222	-
205C	chr9	20638097	G	A	Substitution	intergenic_variant;	-	21	31	67.7419	-
205C	chr9	100897874	T	G	Substitution	intron_variant;	CORO2A	21	33	63.6364	-
205C	chr9	123199278	C	T	Substitution	intron_variant;	CDK5RAP2	21	33	63.6364	-
205C	chr9	125196100	A	G	Substitution	intron_variant; non_coding_transcript_variant;	-	17	36	47.2222	-
205C	chr10	79641489	C	A	Substitution	intron_variant;	DLG5	13	21	61.9048	-
205C	chr10	85608018	A	T	Substitution	intergenic_variant;	-	21	36	58.3333	-
205C	chr10	92302785	G	A	Substitution	intron_variant; non_coding_transcript_variant;	-	19	38	50	-
205C	chr10	122859875	A	G	Substitution	intergenic_variant;	-	11	37	29.7297	-
205C	chr10	126400643	G	A	Substitution	intron_variant;	FAM53B	13	30	43.3333	-
205C	chr11	23992327	G	A	Substitution	intergenic_variant;	-	26	42	61.9048	-
205C	chr11	40447005	A	G	Substitution	intron_variant;	LRRC4C	13	25	52	-
205C	chr11	59616438	C	G	Substitution	upstream_gene_variant;	CBLIF	16	28	57.1429	-
205C	chr11	107949945	C	G	Substitution	intron_variant;	CUL5	13	25	52	-
205C	chr12	17007612	T	C	Substitution	intergenic_variant;	-	15	35	42.8571	-
205C	chr12	75470608	A	G	Substitution	intron_variant;	KCNC2	22	49	44.898	-
205C	chr12	76111651	G	A	Substitution	intron_variant; non_coding_transcript_variant;	-	19	42	45.2381	-
205C	chr13	25739404	A	G	Substitution	3_prime_UTR_variant;	AMER2	11	36	30.5556	-
205C	chr13	75594206	A	G	Substitution	intergenic_variant;	-	14	27	51.8519	-
205C	chr14	21461743	C	T	Substitution	intron_variant;	METTL17	13	38	34.2105	-
205C	chr14	25065495	G	A	Substitution	intron_variant; non_coding_transcript_variant;	-	23	38	60.5263	-
205C	chr14	99418232	G	A	Substitution	intergenic_variant;	-	18	35	51.4286	-
205C	chr15	35159349	T	C	Substitution	intron_variant;	AQR	15	35	42.8571	-
205C	chr15	35168470	A	G	Substitution	intron_variant;	AQR	14	33	42.4242	-
205C	chr15	46822728	G	A	Substitution	intron_variant; non_coding_transcript_variant;	-	19	42	45.2381	-
205C	chr15	55392143	G	A	Substitution	intergenic_variant;	-	20	33	60.6061	-
205C	chr16	9246630	C	T	Substitution	downstream_gene_variant;	RPL21P119	11	33	33.3333	-
205C	chr16	69217396	C	T	Substitution	upstream_gene_variant;	SNTB2	14	35	40	-
205C	chr17	6257517	G	A	Substitution	intergenic_variant;	-	11	28	39.2857	-
205C	chr17	19936565	C	T	Substitution	intron_variant;	SPECC1	12	24	50	-
205C	chr17	42654534	C	T	Substitution	intergenic_variant;	-	18	32	56.25	-
205C	chr17	46616956	C	A	Substitution	upstream_gene_variant;	HOXB-AS1	12	44	27.2727	-
205C	chr17	67313751	A	C	Substitution	intron_variant;	ABCA5	14	31	45.1613	-
205C	chr17	70902529	T	C	Substitution	intron_variant;	SLC39A11	10	28	35.7143	-
205C	chr18	2986835	G	C	Substitution	intron_variant;	LPIN2	12	31	38.7097	-
205C	chr18	8002404	A	G	Substitution	intron_variant;	PTPRM	17	30	56.6667	-
205C	chr19	4410098	G	A	Substitution	intron_variant;	CHAF1A	13	25	52	-
205C	chr19	33833550	G	C	Substitution	downstream_gene_variant;	RPS3AP50	19	36	52.7778	-
205C	chr20	7348968	G	A	Substitution	downstream_gene_variant;	LINC01706	13	34	38.2353	-
205C	chr20	9028976	G	C	Substitution	intergenic_variant;	-	14	23	60.8696	-
205C	chr20	19250039	C	G	Substitution	intron_variant;	SLC24A3	11	21	52.381	-
205C	chr21	16428749	G	A	Substitution	intron_variant;	NRIP1	19	32	59.375	-
205C	chr22	26860158	C	G	Substitution	missense_variant;	HPS4	18	33	54.5455	-
205C	chrX	48864522	A	C	Substitution	upstream_gene_variant;	RN7SL139P	18	18	100	-
206C	chr1	12547929	G	A	Substitution	intron_variant;	VPS13D	17	40	42.5	-
206C	chr1	15159128	A	T	Substitution	intron_variant;	KAZN	28	56	50	-
206C	chr1	61277554	C	T	Substitution	intron_variant; non_coding_transcript_variant;	-	26	54	48.1481	-
206C	chr1	74179193	G	A	Substitution	intron_variant; non_coding_transcript_variant;	-	31	56	55.3571	-
206C	chr1	153753526	T	C	Substitution	downstream_gene_variant;	SLC27A3	16	40	40	-
206C	chr1	157420117	C	T	Substitution	intergenic_variant;	-	20	36	55.5556	-
206C	chr1	170617098	G	A	Substitution	downstream_gene_variant;	AL023495.1	31	54	57.4074	-
206C	chr1	182609171	A	C	Substitution	downstream_gene_variant;	RGS8	30	66	45.4545	-
206C	chr1	205088416	G	A	Substitution	intron_variant;	RBBP5	21	45	46.6667	-
206C	chr1	216117864	G	A	Substitution	intron_variant;	USH2A	20	45	44.4444	-
206C	chr1	233250326	A	G	Substitution	intron_variant;	PCNX2	15	35	42.8571	-
206C	chr2	45061934	C	T	Substitution	intergenic_variant;	-	14	35	40	-
206C	chr2	51165503	C	T	Substitution	intron_variant;	NRXN1	13	31	41.9355	-
206C	chr2	64757047	G	A	Substitution	intron_variant;	AFTPH	31	63	49.2063	-
206C	chr2	68695229	TGTA		Deletion	intron_variant;	APLF	27	56	48.2143	-
206C	chr2	124990047	G	A	Substitution	intron_variant;	CNTNAP5	21	44	47.7273	-
206C	chr2	181995013	T	C	Substitution	intron_variant; non_coding_transcript_variant;	-	18	40	45	-
206C	chr2	200247889	C	T	Substitution	intron_variant;	SATB2	21	38	55.2632	-
206C	chr2	232290215	C	T	Substitution	intergenic_variant;	-	25	56	44.6429	-
206C	chr3	31257750	T	C	Substitution	intergenic_variant;	-	20	34	58.8235	-
206C	chr3	43129454	C	T	Substitution	intron_variant;	POMGNT2	22	57	38.5965	-
206C	chr3	64476032	T	A	Substitution	intergenic_variant;	-	29	51	56.8627	-
206C	chr3	65972378	T	C	Substitution	intron_variant;	MAGI1	17	35	48.5714	-
206C	chr3	75525702	C	T	Substitution	intron_variant; non_coding_transcript_variant;	-	30	62	48.3871	-
206C	chr5	117949014	A	G	Substitution	intron_variant; non_coding_transcript_variant;	-	23	53	43.3962	-
206C	chr5	125753639	T	G	Substitution	intron_variant;	GRAMD2B	14	37	37.8378	-
206C	chr5	173990228	C	T	Substitution	downstream_gene_variant;	SUMO2P6	22	43	51.1628	-
206C	chr5	173991832	C	T	Substitution	downstream_gene_variant;	SUMO2P6	23	47	48.9362	-
206C	chr6	1530259	C	T	Substitution	upstream_gene_variant;	AL512329.2	25	50	50	-
206C	chr6	48610257	T	C	Substitution	intergenic_variant;	-	29	56	51.7857	-
206C	chr6	78249766	A	G	Substitution	intergenic_variant;	-	22	37	59.4595	-
206C	chr6	86493861	G	C	Substitution	intergenic_variant;	-	14	31	45.1613	-
206C	chr6	131436948	C	G	Substitution	intergenic_variant;	-	26	55	47.2727	-
206C	chr7	9158636	G	C	Substitution	intron_variant; non_coding_transcript_variant;	-	26	44	59.0909	-
206C	chr7	14221849	T		Deletion	intron_variant;	DGKB	13	26	50	-
206C	chr7	19808048	G	A	Substitution	intron_variant;	TMEM196	24	49	48.9796	-
206C	chr7	25136957	G	C	Substitution	intergenic_variant;	-	11	23	47.8261	-
206C	chr7	25139619	G	T	Substitution	intergenic_variant;	-	13	31	41.9355	-
206C	chr7	26562718	T	C	Substitution	intergenic_variant;	-	25	44	56.8182	-
206C	chr7	37055880	G	A	Substitution	intron_variant;	ELMO1	16	45	35.5556	-
206C	chr7	48343394	A	C	Substitution	intron_variant;	ABCA13	29	52	55.7692	-
206C	chr9	8805595	T	A	Substitution	intron_variant;	PTPRD	21	48	43.75	-
206C	chr9	10176110	G	T	Substitution	intron_variant;	PTPRD	29	56	51.7857	-
206C	chr9	18482447	G	T	Substitution	intron_variant;	ADAMTSL1	21	40	52.5	-
206C	chr9	90811911	C	T	Substitution	intergenic_variant;	-	14	35	40	-
206C	chr9	109438342	C	T	Substitution	intron_variant; non_coding_transcript_variant;	-	16	34	47.0588	-
206C	chr9	109459744	C	T	Substitution	intron_variant; non_coding_transcript_variant;	-	18	43	41.8605	-
206C	chr10	27846819	C	G	Substitution	intergenic_variant;	-	24	51	47.0588	-
206C	chr10	36056492	A	G	Substitution	intergenic_variant;	-	27	51	52.9412	-
206C	chr10	37784347	C	T	Substitution	intergenic_variant;	-	15	45	33.3333	-
206C	chr10	68871718	C	T	Substitution	intron_variant;	CTNNA3	21	41	51.2195	-
206C	chr10	96846761	T	C	Substitution	intergenic_variant;	-	26	55	47.2727	-
206C	chr10	119555857	G	A	Substitution	intergenic_variant;	-	37	61	60.6557	-
206C	chr11	1060954	C	T	Substitution	intergenic_variant;	-	23	40	57.5	-
206C	chr11	56966232	C	A	Substitution	intergenic_variant;	-	31	57	54.386	-
206C	chr11	75382353	G	A	Substitution	upstream_gene_variant;	MAP6	19	42	45.2381	-
206C	chr11	79772510	A	G	Substitution	intergenic_variant;	-	29	54	53.7037	-
206C	chr11	91939441	G	A	Substitution	intergenic_variant;	-	28	45	62.2222	-
206C	chr11	96862869	A	T	Substitution	intergenic_variant;	-	15	35	42.8571	-
206C	chr11	108409917		A	Insertion	splice_region_variant; intron_variant;	EXPH5	17	36	47.2222	-
206C	chr11	128193401	G	A	Substitution	intergenic_variant;	-	30	52	57.6923	-
206C	chr12	42526940	T	C	Substitution	intron_variant;	GXYLT1	28	49	57.1429	-
206C	chr12	87007003	A	G	Substitution	intron_variant;	MGAT4C	20	35	57.1429	-
206C	chr12	103525607	C	T	Substitution	intron_variant; non_coding_transcript_variant;	-	10	19	52.6316	-
206C	chr12	128942657	T	G	Substitution	intron_variant;	TMEM132C	14	31	45.1613	-
206C	chr13	62795665	T	G	Substitution	intron_variant; non_coding_transcript_variant;	-	25	41	60.9756	-
206C	chr13	101199633	C	T	Substitution	intron_variant;	GGACT	20	51	39.2157	-
206C	chr13	114929910	A	G	Substitution	intergenic_variant;	-	27	51	52.9412	-
206C	chr14	50740328	T	C	Substitution	intron_variant;	L2HGDH	16	25	64	-
206C	chr14	98624277	A	G	Substitution	intergenic_variant;	-	21	41	51.2195	-
206C	chr15	101434410	T	A	Substitution	intron_variant;	ALDH1A3	19	43	44.186	-
206C	chr16	89272077	G	A	Substitution	upstream_gene_variant;	SLC22A31	19	41	46.3415	-
206C	chr17	25868440	G	T	Substitution	intron_variant;	KSR1	19	40	47.5	-
206C	chr17	79183220	G	T	Substitution	intron_variant;	CEP131	22	40	55	-
206C	chr18	22594698	G	A	Substitution	downstream_gene_variant;	WBP2P1	39	73	53.4247	-
206C	chr18	30430951	T	C	Substitution	intron_variant; non_coding_transcript_variant;	-	19	37	51.3514	-
206C	chr19	17345674	T	C	Substitution	intron_variant;	NR2F6	12	29	41.3793	-
206C	chr20	12479979	T	G	Substitution	intergenic_variant;	-	27	50	54	-
206C	chr20	24834928	C	G	Substitution	intergenic_variant;	-	19	38	50	-
206C	chr22	30595818	G	A	Substitution	intron_variant; non_coding_transcript_variant;	-	13	27	48.1481	-
206C	chrX	44860385	G	A	Substitution	intron_variant;	KDM6A	20	20	100	-
207C	chr1	68178900	C	A	Substitution	intron_variant;	GNG12	18	32	56.25	Yes
207C	chr1	87643852	G	A	Substitution	intergenic_variant;	-	15	30	50	Yes
207C	chr1	102267257	G	A	Substitution	downstream_gene_variant;	OLFM3	18	25	72	Yes
207C	chr1	114785914	G	A	Substitution	intron_variant; non_coding_transcript_variant;	-	16	33	48.4848	Yes
207C	chr1	159684487	G	A	Substitution	upstream_gene_variant;	CRP	10	26	38.4615	Yes
207C	chr1	165547556	A	T	Substitution	intron_variant; non_coding_transcript_variant;	-	20	42	47.619	Yes
207C	chr1	170820204	A	C	Substitution	intron_variant; non_coding_transcript_variant;	-	17	31	54.8387	Yes
207C	chr1	204251507	G	C	Substitution	intron_variant;	PLEKHA6	18	24	75	Yes
207C	chr1	212346505	G	T	Substitution	intron_variant; non_coding_transcript_variant;	-	13	27	48.1481	Yes
207C	chr1	221861091	A	T	Substitution	intergenic_variant;	-	17	31	54.8387	Yes
207C	chr2	13119948	T	G	Substitution	intron_variant; non_coding_transcript_variant;	-	11	23	47.8261	Yes
207C	chr2	32368545	T	C	Substitution	intron_variant;	SPAST	20	37	54.0541	Yes
207C	chr2	81238239	G	A	Substitution	intergenic_variant;	-	17	29	58.6207	Yes
207C	chr2	83520961	C	A	Substitution	intergenic_variant;	-	18	35	51.4286	Yes
207C	chr2	121371325	T	C	Substitution	intergenic_variant;	-	10	16	62.5	Yes
207C	chr2	151048363	C	T	Substitution	intron_variant; non_coding_transcript_variant;	-	15	35	42.8571	Yes
207C	chr2	156352685	C	T	Substitution	intergenic_variant;	-	18	31	58.0645	Yes
207C	chr2	163393839	T	C	Substitution	intron_variant;	KCNH7	19	37	51.3514	Yes
207C	chr2	213189863	A	C	Substitution	intron_variant;	ERBB4	16	32	50	Yes
207C	chr3	21693590	C	T	Substitution	intron_variant;	ZNF385D	11	32	34.375	Yes
207C	chr3	27295907	G	A	Substitution	intron_variant;	NEK10	17	29	58.6207	Yes
207C	chr3	30884553	C	G	Substitution	intron_variant;	GADL1	17	31	54.8387	Yes
207C	chr3	133950194	G	C	Substitution	intron_variant;	RYK	14	30	46.6667	Yes
207C	chr3	153148308	-	TTAT	Insertion	intron_variant; non_coding_transcript_variant;	-	17	38	44.7368	Yes
207C	chr3	189269411	T	C	Substitution	intergenic_variant;	-	21	35	60	Yes
207C	chr4	21962181	G	T	Substitution	intron_variant; non_coding_transcript_variant;	-	19	43	44.186	Yes
207C	chr4	28455755	A	T	Substitution	intron_variant; non_coding_transcript_variant;	-	26	39	66.6667	Yes
207C	chr4	59175144	G	A	Substitution	intergenic_variant;	-	14	22	63.6364	Yes
207C	chr4	68166255	G	A	Substitution	intergenic_variant;	-	12	25	48	Yes
207C	chr4	97373667	A	C	Substitution	intron_variant; non_coding_transcript_variant;	-	19	35	54.2857	Yes
207C	chr4	118098930	G	A	Substitution	intergenic_variant;	-	18	43	41.8605	Yes
207C	chr4	123384164	C	A	Substitution	intergenic_variant;	-	22	40	55	Yes
207C	chr5	18742914	G	A	Substitution	intron_variant; non_coding_transcript_variant;	-	13	31	41.9355	Yes
207C	chr5	26084691	C	T	Substitution	intergenic_variant;	-	18	29	62.069	Yes
207C	chr5	42830530	G	A	Substitution	intron_variant; non_coding_transcript_variant;	-	15	33	45.4545	Yes
207C	chr5	73163451	A	G	Substitution	intron_variant;	ARHGEF28	18	31	58.0645	Yes
207C	chr5	101442016	T	A	Substitution	intergenic_variant;	-	22	42	52.381	Yes
207C	chr5	139048892	C	T	Substitution	intron_variant;	CXXC5	18	27	66.6667	Yes
207C	chr5	177088159	G	C	Substitution	intron_variant; non_coding_transcript_variant;	-	20	35	57.1429	Yes
207C	chr6	7106510	C	T	Substitution	upstream_gene_variant;	RREB1	18	29	62.069	Yes
207C	chr6	76728183	G	A	Substitution	intron_variant;	IMPG1	18	39	46.1538	Yes
207C	chr6	107996718	A	G	Substitution	intergenic_variant;	-	14	20	70	Yes
207C	chr6	126155017	T	C	Substitution	intron_variant;	NCOA7	16	31	51.6129	Yes
207C	chr6	127229261	C	T	Substitution	intergenic_variant;	-	15	28	53.5714	Yes
207C	chr6	169751268	G	A	Substitution	intergenic_variant;	-	16	40	40	Yes
207C	chr7	14818146	A	G	Substitution	intron_variant;	DGKB	17	38	44.7368	Yes
207C	chr7	49101236	A	G	Substitution	intergenic_variant;	-	13	21	61.9048	No
207C	chr7	51458503	A	G	Substitution	upstream_gene_variant;	AC012441.2	10	21	47.619	No
207C	chr7	75861866	G	A	Substitution	intron_variant;	SRRM3	13	29	44.8276	Yes
207C	chr7	97856027	C	T	Substitution	intron_variant;	TECPR1	11	29	37.931	Yes
207C	chr7	99436240	A	T	Substitution	intron_variant;	CYP3A43	14	30	46.6667	Yes
207C	chr8	2195647	G	C	Substitution	intergenic_variant;	-	20	65	30.7692	Yes
207C	chr8	20205674	A	G	Substitution	upstream_gene_variant;	AC023403.1	11	34	32.3529	Yes
207C	chr8	38958368	C	G	Substitution	intron_variant;	ADAM9	15	35	42.8571	Yes
207C	chr9	83318049	T	C	Substitution	intergenic_variant;	-	12	27	44.4444	Yes
207C	chr9	140824047	A	G	Substitution	intron_variant;	CACNA1B	22	36	61.1111	Yes
207C	chr10	11358203	C	G	Substitution	intron_variant;	CELF2	14	27	51.8519	Yes
207C	chr10	26158100	T	C	Substitution	intergenic_variant;	-	23	44	52.2727	Yes
207C	chr10	65299653	T	A	Substitution	intron_variant;	REEP3	15	35	42.8571	Yes
207C	chr10	99321200	C	T	Substitution	intron_variant;	UBTD1	26	42	61.9048	Yes
207C	chr10	115122404	G	T	Substitution	intergenic_variant;	-	15	34	44.1176	Yes
207C	chr10	115991468	G	C	Substitution	3_prime_UTR_variant;	TDRD1	20	45	44.4444	Yes
207C	chr11	39441775	G	T	Substitution	intergenic_variant;	-	20	43	46.5116	Yes
207C	chr11	75605868	A	G	Substitution	intron_variant;	UVRAG	13	30	43.3333	Yes
207C	chr11	92493869	T	A	Substitution	intron_variant;	FAT3	26	42	61.9048	Yes
207C	chr11	97472648	T	C	Substitution	intergenic_variant;	-	15	23	65.2174	Yes
207C	chr11	126728594	G	A	Substitution	intron_variant;	KIRREL3	15	35	42.8571	Yes
207C	chr11	128592502	G	T	Substitution	intron_variant;	FLI1	16	37	43.2432	Yes
207C	chr12	39604326	C	A	Substitution	intergenic_variant;	-	19	40	47.5	Yes
207C	chr12	56180523	G	A	Substitution	intron_variant;	SARNP	16	25	64	Yes
207C	chr12	78379302	A	G	Substitution	intron_variant;	NAV3	10	26	38.4615	Yes
207C	chr12	93798858	TTGG	-	Deletion	3_prime_UTR_variant;	NUDT4	13	26	50	Yes
207C	chr13	81884002	T	C	Substitution	intergenic_variant;	-	24	35	68.5714	Yes
207C	chr13	106284415	G	C	Substitution	intergenic_variant;	-	19	29	65.5172	Yes
207C	chr13	109234846	C	T	Substitution	intergenic_variant;	-	14	29	48.2759	Yes
207C	chr14	23453586	A	T	Substitution	intron_variant; non_coding_transcript_variant;	-	17	35	48.5714	Yes
207C	chr14	46680426	A	G	Substitution	intron_variant; non_coding_transcript_variant;	-	17	34	50	Yes
207C	chr14	47802412	A	G	Substitution	intron_variant;	MDGA2	16	37	43.2432	Yes
207C	chr14	68961728	C	T	Substitution	intron_variant;	RAD51B	19	33	57.5758	Yes
207C	chr14	72339741	C	T	Substitution	intron_variant; non_coding_transcript_variant;	-	19	34	55.8824	Yes
207C	chr15	69699927	G	T	Substitution	3_prime_UTR_variant;	PAQR5	27	45	60	Yes
207C	chr16	3315326	G	T	Substitution	intron_variant;	ZNF263	15	33	45.4545	Yes
207C	chr16	4523441	AAG	-	Deletion	intron_variant;	NMRAL1	15	31	48.3871	Yes
207C	chr16	13732036	C	-	Deletion	intergenic_variant;	-	18	37	48.6486	Yes
207C	chr16	31191338	A	G	Substitution	upstream_gene_variant;	FUS	15	26	57.6923	Yes
207C	chr16	50790720	G	A	Substitution	intron_variant;	CYLD	22	39	56.4103	Yes
207C	chr16	56100291	C	T	Substitution	intron_variant; non_coding_transcript_variant;	-	13	22	59.0909	Yes
207C	chr16	61166871	T	A	Substitution	intergenic_variant;	-	16	26	61.5385	Yes
207C	chr16	71979398	A	G	Substitution	intron_variant;	PKD1L3	15	24	62.5	Yes
207C	chr16	87963967	C	T	Substitution	intron_variant;	CA5A	10	22	45.4545	Yes
207C	chr16	88985743	C	T	Substitution	intron_variant;	CBFA2T3	16	27	59.2593	Yes
207C	chr17	31285310	C	T	Substitution	intergenic_variant;	-	19	27	70.3704	Yes
207C	chr17	42649970	T	A	Substitution	intergenic_variant;	-	17	33	51.5152	Yes
207C	chr18	30034865	C	A	Substitution	intron_variant;	GAREM1	19	35	54.2857	Yes
207C	chr18	34930214	G	A	Substitution	intron_variant;	CELF4	14	33	42.4242	Yes
207C	chr19	38108946	T	G	Substitution	intron_variant;	ZFP30	25	41	60.9756	Yes
207C	chr19	53801932	A	G	Substitution	downstream_gene_variant;	FAM90A28P	11	26	42.3077	No
207C	chr20	46060302	C	T	Substitution	intergenic_variant;	-	20	36	55.5556	Yes
207C	chr20	54460900	C	G	Substitution	intergenic_variant;	-	12	30	40	Yes
207C	chr21	26260727	G	T	Substitution	intron_variant; non_coding_transcript_variant;	-	14	35	40	Yes
207C	chr22	45065660	C	A	Substitution	intron_variant;	PRR5	13	30	43.3333	Yes
207C	chrX	5961331	T	A	Substitution	intron_variant;	NLGN4X	10	29	34.4828	Yes
207C	chrX	44457920	G	C	Substitution	intergenic_variant;	-	12	27	44.4444	Yes
207C	chrX	137541157	T	C	Substitution	intergenic_variant;	-	22	38	57.8947	Yes
209C	chr1	9493515	G	A	Substitution	upstream_gene_variant;	LINC02606	20	40	50	Yes
209C	chr1	41383350	T	C	Substitution	intergenic_variant;	-	16	33	48.4848	Yes
209C	chr1	56631444	T	G	Substitution	intron_variant; non_coding_transcript_variant;	-	21	40	52.5	Yes
209C	chr1	56672447	C	T	Substitution	intron_variant; non_coding_transcript_variant;	-	30	48	62.5	Yes
209C	chr1	56933928	G	A	Substitution	intron_variant; NMD_transcript_variant;	AC119674.2	16	32	50	Yes
209C	chr1	59876341	G	T	Substitution	intron_variant;	FGGY	12	31	38.7097	Yes
209C	chr1	62524080	G	A	Substitution	intron_variant;	PATJ	10	27	37.037	Yes
209C	chr1	75324874	T	C	Substitution	intergenic_variant;	-	26	43	60.4651	Yes
209C	chr2	100842949	C	T	Substitution	intron_variant; non_coding_transcript_variant;	-	16	40	40	Yes
209C	chr2	132326770	C	T	Substitution	downstream_gene_variant;	AC093838.1	21	40	52.5	Yes
209C	chr2	135863244	C	A	Substitution	intron_variant;	RAB3GAP1	10	22	45.4545	Yes
209C	chr2	188361108	A	G	Substitution	intron_variant;	TFPI	16	40	40	Yes
209C	chr2	221157339	G	A	Substitution	intron_variant; non_coding_transcript_variant;	-	17	40	42.5	Yes
209C	chr3	9622233	C	A	Substitution	intergenic_variant;	-	25	41	60.9756	Yes
209C	chr3	10126625	A	G	Substitution	intron_variant;	FANCD2	17	32	53.125	Yes
209C	chr3	17071689	G	T	Substitution	intron_variant;	PLCL2	24	37	64.8649	Yes
209C	chr3	43188295	G	C	Substitution	intergenic_variant;	-	12	26	46.1538	Yes
209C	chr3	47681058	G	C	Substitution	intron_variant;	SMARCC1	17	36	47.2222	Yes
209C	chr3	72508381	G	A	Substitution	intergenic_variant;	-	12	22	54.5455	Yes
209C	chr3	134694803	A	G	Substitution	intron_variant;	EPHB1	23	39	58.9744	Yes
209C	chr4	33485930	C	T	Substitution	intron_variant; non_coding_transcript_variant;	-	13	29	44.8276	Yes
209C	chr4	42953238	C	G	Substitution	intron_variant;	GRXCR1	23	43	53.4884	Yes
209C	chr4	56530471	A	C	Substitution	intergenic_variant;	-	14	33	42.4242	Yes
209C	chr4	73619963	C	T	Substitution	intergenic_variant;	-	15	27	55.5556	Yes
209C	chr4	76055266	A	G	Substitution	intergenic_variant;	-	18	31	58.0645	Yes
209C	chr4	123484232	G	A	Substitution	intergenic_variant;	-	19	36	52.7778	Yes
209C	chr4	128399912	A	G	Substitution	intergenic_variant;	-	13	30	43.3333	Yes
209C	chr4	131690257	T	C	Substitution	intergenic_variant;	-	18	37	48.6486	Yes
209C	chr4	182851322	G	T	Substitution	intron_variant; non_coding_transcript_variant;	-	18	33	54.5455	Yes
209C	chr5	49632105	T	C	Substitution	intergenic_variant;	-	17	26	65.3846	Yes
209C	chr5	59638952	T	C	Substitution	intron_variant;	PDE4D	16	35	45.7143	Yes
209C	chr5	124625252	AAC	-	Deletion	intron_variant; non_coding_transcript_variant;	-	11	22	50	Yes
209C	chr5	164230290	C	G	Substitution	intron_variant; non_coding_transcript_variant;	-	10	28	35.7143	Yes
209C	chr5	167451355	G	A	Substitution	intron_variant;	TENM2	20	31	64.5161	Yes
209C	chr5	175062990	G	A	Substitution	intergenic_variant;	-	16	33	48.4848	Yes
209C	chr6	1788204	G	A	Substitution	intron_variant;	GMDS	23	43	53.4884	Yes
209C	chr6	18396440	A	C	Substitution	intron_variant;	RNF144B	14	26	53.8462	Yes
209C	chr6	92569910	T	C	Substitution	intergenic_variant;	-	25	38	65.7895	Yes
209C	chr6	138173356	C	G	Substitution	intron_variant; non_coding_transcript_variant;	-	17	30	56.6667	Yes
209C	chr7	13482938	C	T	Substitution	intron_variant; non_coding_transcript_variant;	-	21	44	47.7273	Yes
209C	chr7	33000018	C	T	Substitution	intron_variant;	FKBP9	16	33	48.4848	Yes
209C	chr7	44184808	T	A	Substitution	missense_variant;	GCK	12	29	41.3793	Yes
209C	chr7	44253996	C	T	Substitution	downstream_gene_variant;	YKT6	22	41	53.6585	Yes
209C	chr7	49571262	C	-	Deletion	intron_variant; non_coding_transcript_variant;	-	17	35	48.5714	Yes
209C	chr7	89868792	G	C	Substitution	downstream_gene_variant;	STEAP2	28	44	63.6364	Yes
209C	chr7	110221940	G	A	Substitution	intergenic_variant;	-	14	28	50	Yes
209C	chr7	121888899	A	C	Substitution	intergenic_variant;	-	20	41	48.7805	Yes
209C	chr7	123932300	C	T	Substitution	intron_variant; non_coding_transcript_variant;	-	20	42	47.619	Yes
209C	chr7	133356083	G	A	Substitution	intron_variant;	EXOC4	17	36	47.2222	Yes
209C	chr8	27587730	C	T	Substitution	upstream_gene_variant;	AC013643.2	11	17	64.7059	Yes
209C	chr8	29118816	T	C	Substitution	intron_variant;	KIF13B	26	41	63.4146	Yes
209C	chr8	32896567	A	G	Substitution	intron_variant; non_coding_transcript_variant;	-	20	32	62.5	Yes
209C	chr8	72080247	C	A	Substitution	intron_variant; non_coding_transcript_variant;	-	14	31	45.1613	Yes
209C	chr8	85234226	A	G	Substitution	intron_variant;	RALYL	15	38	39.4737	Yes
209C	chr8	99287575	T	C	Substitution	intron_variant;	NIPAL2	20	37	54.0541	Yes
209C	chr8	115791685	A	G	Substitution	intergenic_variant;	-	18	40	45	Yes
209C	chr8	116199598	G	A	Substitution	intergenic_variant;	-	22	38	57.8947	Yes
209C	chr8	119901132	G	A	Substitution	intron_variant; non_coding_transcript_variant;	-	12	21	57.1429	Yes
209C	chr9	17994474	G	A	Substitution	intergenic_variant;	-	22	44	50	Yes
209C	chr9	74148937	A	G	Substitution	intergenic_variant;	-	20	38	52.6316	Yes
209C	chr9	105623415	TATT	-	Deletion	intergenic_variant;	-	17	31	54.8387	Yes
209C	chr10	104890176	G	C	Substitution	intron_variant;	NT5C2	26	40	65	Yes
209C	chr10	131909326	G	A	Substitution	upstream_gene_variant;	C10orf143	20	33	60.6061	Yes
209C	chr11	18587231	C	G	Substitution	intron_variant;	UEVLD	18	40	45	Yes
209C	chr11	22850944	T	G	Substitution	intron_variant;	SVIP	20	31	64.5161	Yes
209C	chr11	25904481	C	T	Substitution	intergenic_variant;	-	23	37	62.1622	Yes
209C	chr11	35573324	C	T	Substitution	intergenic_variant;	-	11	28	39.2857	Yes
209C	chr11	50095524	C	T	Substitution	intergenic_variant;	-	16	30	53.3333	Yes
209C	chr11	50102048	G	C	Substitution	intergenic_variant;	-	12	28	42.8571	Yes
209C	chr11	50154978	C	T	Substitution	intron_variant; non_coding_transcript_variant;	-	22	39	56.4103	Yes
209C	chr11	91584922	A	G	Substitution	intron_variant; non_coding_transcript_variant;	-	14	31	45.1613	Yes
209C	chr11	96193517	C	A	Substitution	intron_variant; non_coding_transcript_variant;	-	22	45	48.8889	Yes
209C	chr11	97977049	A	C	Substitution	intergenic_variant;	-	10	32	31.25	No
209C	chr11	111829296	G	A	Substitution	intron_variant;	DIXDC1	14	26	53.8462	Yes
209C	chr11	113276018	A	G	Substitution	upstream_gene_variant;	AP002840.1	15	29	51.7241	Yes
209C	chr11	120769743	C	T	Substitution	intron_variant;	GRIK4	10	17	58.8235	Yes
209C	chr11	120852560	G	C	Substitution	intron_variant;	GRIK4	13	38	34.2105	Yes
209C	chr11	129835643	-	T	Insertion	intron_variant;	PRDM10	14	29	48.2759	No
209C	chr12	20044201	G	T	Substitution	intergenic_variant;	-	20	34	58.8235	Yes
209C	chr12	75107537	A	G	Substitution	intergenic_variant;	-	14	27	51.8519	Yes
209C	chr12	77181997	G	A	Substitution	intron_variant;	ZDHHC17	16	39	41.0256	Yes
209C	chr12	84212487	A	G	Substitution	intergenic_variant;	-	11	31	35.4839	Yes
209C	chr12	110660479	T	C	Substitution	downstream_gene_variant;	IFT81	15	32	46.875	Yes
209C	chr12	110822943	G	A	Substitution	intron_variant;	ANAPC7	13	31	41.9355	Yes
209C	chr12	110822944	C	A	Substitution	intron_variant;	ANAPC7	15	32	46.875	Yes
209C	chr13	35930640	T	C	Substitution	intron_variant;	NBEA	17	33	51.5152	Yes
209C	chr13	53499406	A	G	Substitution	intergenic_variant;	-	19	41	46.3415	Yes
209C	chr13	111297500	T	G	Substitution	intron_variant;	CARS2	16	30	53.3333	Yes
209C	chr15	44841613	AAC	-	Deletion	intron_variant;	EIF3J	18	37	48.6486	Yes
209C	chr15	57767828	C	G	Substitution	intron_variant;	CGNL1	17	29	58.6207	Yes
209C	chr15	57773784	C	G	Substitution	intron_variant;	CGNL1	13	27	48.1481	Yes
209C	chr15	92521146	G	A	Substitution	intron_variant;	SLCO3A1	22	41	53.6585	Yes
209C	chr16	17389454	C	T	Substitution	intron_variant;	XYLT1	13	29	44.8276	Yes
209C	chr16	17389455	T	A	Substitution	intron_variant;	XYLT1	13	29	44.8276	Yes
209C	chr16	18155920	C	G	Substitution	intron_variant; non_coding_transcript_variant;	-	17	34	50	Yes
209C	chr16	54015409	G	C	Substitution	intron_variant;	FTO	26	53	49.0566	Yes
209C	chr16	66012172	T	C	Substitution	intergenic_variant;	-	26	44	59.0909	Yes
209C	chr16	69015438	A	G	Substitution	intron_variant;	TANGO6	22	41	53.6585	Yes
209C	chr17	33972059	A	G	Substitution	intron_variant;	AP2B1	21	36	58.3333	Yes
209C	chr17	57304082	G	A	Substitution	intron_variant;	GDPD1	20	38	52.6316	Yes
209C	chr17	67283506	T	C	Substitution	intron_variant;	ABCA5	18	38	47.3684	Yes
209C	chr18	7742728	G	A	Substitution	intron_variant;	PTPRM	26	60	43.3333	Yes
209C	chr18	32065708	G	A	Substitution	intergenic_variant;	-	20	31	64.5161	Yes
209C	chr18	60311393	T	C	Substitution	intergenic_variant;	-	10	33	30.303	Yes
209C	chr19	55173927	G	C	Substitution	intron_variant;	LILRB4	18	35	51.4286	Yes
209C	chr21	47391583	A	T	Substitution	upstream_gene_variant;	AJ011932.1	13	21	61.9048	Yes
209C	chr22	34116620	T	A	Substitution	intron_variant;	LARGE1	15	35	42.8571	Yes
209C	chr22	40131712	T	G	Substitution	intergenic_variant;	-	27	41	65.8537	Yes
209C	chrX	12951659	G	A	Substitution	intergenic_variant;	-	13	39	33.3333	Yes
209C	chrX	34258337	G	A	Substitution	intron_variant; non_coding_transcript_variant;	-	11	22	50	Yes
209C	chrX	47170539	C	G	Substitution	intergenic_variant;	-	22	39	56.4103	Yes
209C	chrX	130324679	G	C	Substitution	intergenic_variant;	-	16	39	41.0256	Yes
209C	chrX	136486308	T	C	Substitution	intergenic_variant;	-	21	30	70	Yes
210C	chr1	19391320	C	A	Substitution	intergenic_variant;	-	14	30	46.6667	Yes
210C	chr1	82784013	T	A	Substitution	intron_variant; non_coding_transcript_variant;	-	11	23	47.8261	Yes
210C	chr1	108182369	T	C	Substitution	intron_variant;	VAV3	22	37	59.4595	Yes
210C	chr1	172812722	A	C	Substitution	intron_variant; non_coding_transcript_variant;	-	17	31	54.8387	Yes
210C	chr2	27726778	G	A	Substitution	intron_variant;	GCKR	15	27	55.5556	Yes
210C	chr2	67929053	-	T	Insertion	intergenic_variant;	-	21	39	53.8462	No
210C	chr2	69751628	G	A	Substitution	intron_variant;	AAK1	14	26	53.8462	Yes
210C	chr2	124128972	C	G	Substitution	intergenic_variant;	-	15	28	53.5714	Yes
210C	chr2	131487077	G	A	Substitution	missense_variant;	GPR148	14	19	73.6842	Yes
210C	chr2	134235202	A	T	Substitution	intron_variant;	NCKAP5	18	35	51.4286	Yes
210C	chr2	155318513	C	T	Substitution	upstream_gene_variant;	AC009227.1	11	30	36.6667	Yes
210C	chr2	187973277	G	A	Substitution	intron_variant; non_coding_transcript_variant;	-	17	31	54.8387	Yes
210C	chr2	191178310	G	A	Substitution	intron_variant;	HIBCH	14	27	51.8519	Yes
210C	chr2	226542322	-	T	Insertion	intergenic_variant;	-	12	25	48	Yes
210C	chr3	65396505	T	C	Substitution	intron_variant;	MAGI1	17	34	50	Yes
210C	chr3	121638213	G	A	Substitution	intron_variant;	SLC15A2	13	30	43.3333	Yes
210C	chr3	137723595	A	T	Substitution	intron_variant;	CLDN18	11	24	45.8333	Yes
210C	chr3	195628786	T	C	Substitution	intron_variant;	TNK2	21	35	60	Yes
210C	chr3	196677102	C	T	Substitution	intron_variant;	PIGZ	13	29	44.8276	Yes
210C	chr4	18566500	T	G	Substitution	intron_variant; non_coding_transcript_variant;	-	16	37	43.2432	Yes
210C	chr4	96281875	G	T	Substitution	intron_variant;	UNC5C	20	39	51.2821	Yes
210C	chr4	159723606	A	C	Substitution	intron_variant;	FNIP2	24	40	60	Yes
210C	chr4	159725450	G	A	Substitution	intron_variant;	FNIP2	16	35	45.7143	Yes
210C	chr4	177876777	T	G	Substitution	intron_variant; non_coding_transcript_variant;	-	14	20	70	Yes
210C	chr5	2636975	C	G	Substitution	intergenic_variant;	-	10	16	62.5	Yes
210C	chr5	22793333	G	T	Substitution	intron_variant;	CDH12	19	30	63.3333	Yes
210C	chr5	35210504	A	G	Substitution	intron_variant;	PRLR	22	41	53.6585	Yes
210C	chr5	61595177	A	G	Substitution	intergenic_variant;	-	11	24	45.8333	Yes
210C	chr5	65601574	G	A	Substitution	intron_variant; non_coding_transcript_variant;	-	15	27	55.5556	Yes
210C	chr5	103552472	G	T	Substitution	intron_variant; non_coding_transcript_variant;	-	16	34	47.0588	Yes
210C	chr5	109704143	G	A	Substitution	intergenic_variant;	-	14	23	60.8696	Yes
210C	chr5	124818023	G	A	Substitution	intron_variant; non_coding_transcript_variant;	-	16	34	47.0588	Yes
210C	chr5	126699584	G	C	Substitution	intron_variant;	MEGF10	11	30	36.6667	Yes
210C	chr5	127477492	A	G	Substitution	intron_variant;	SLC12A2	13	24	54.1667	Yes
210C	chr5	168135945	C	T	Substitution	intron_variant;	SLIT3	13	23	56.5217	Yes
210C	chr6	1562140	T	G	Substitution	intergenic_variant;	-	19	35	54.2857	Yes
210C	chr6	53255440	C	T	Substitution	intergenic_variant;	-	17	40	42.5	Yes
210C	chr6	83668851	A	G	Substitution	intron_variant;	UBE3D	12	25	48	Yes
210C	chr6	143532710	AGA	-	Deletion	intron_variant;	AIG1	15	31	48.3871	Yes
210C	chr7	31939273	C	T	Substitution	intron_variant;	PDE1C	19	42	45.2381	Yes
210C	chr7	36685960	C	T	Substitution	intron_variant;	AOAH	25	47	53.1915	Yes
210C	chr7	67554755	C	T	Substitution	upstream_gene_variant;	AC006013.1	13	23	56.5217	Yes
210C	chr7	69102199	A	G	Substitution	intron_variant;	AUTS2	26	46	56.5217	Yes
210C	chr8	402865	C	G	Substitution	intron_variant;	FBXO25	17	27	62.963	Yes
210C	chr8	3108030	G	A	Substitution	intron_variant;	CSMD1	13	24	54.1667	Yes
210C	chr8	3153236	T	C	Substitution	intron_variant;	CSMD1	15	29	51.7241	Yes
210C	chr8	3154828	G	C	Substitution	intron_variant;	CSMD1	15	31	48.3871	Yes
210C	chr8	10355440	G	A	Substitution	missense_variant;	PRSS51	16	36	44.4444	Yes
210C	chr8	43496095	C	A	Substitution	intergenic_variant;	-	16	39	41.0256	Yes
210C	chr8	81823172	G	A	Substitution	intron_variant; non_coding_transcript_variant;	-	10	19	52.6316	Yes
210C	chr8	85574173	T	C	Substitution	intron_variant;	RALYL	17	35	48.5714	Yes
210C	chr8	90498090	C	T	Substitution	intergenic_variant;	-	16	27	59.2593	Yes
210C	chr8	131122924	G	A	Substitution	intron_variant;	ASAP1	14	37	37.8378	Yes
210C	chr9	7858676	C	T	Substitution	intergenic_variant;	-	16	36	44.4444	Yes
210C	chr9	20032035	C	T	Substitution	intergenic_variant;	-	15	29	51.7241	Yes
210C	chr9	94382817	C	T	Substitution	intron_variant;	ROR2	15	28	53.5714	Yes
210C	chr9	104260154	T	G	Substitution	intron_variant;	PGAP4	16	38	42.1053	Yes
210C	chr10	91272845	T	A	Substitution	intron_variant;	SLC16A12	22	35	62.8571	Yes
210C	chr11	42433654	A	T	Substitution	intergenic_variant;	-	12	33	36.3636	Yes
210C	chr11	84746697	G	A	Substitution	intron_variant;	DLG2	25	39	64.1026	Yes
210C	chr12	9147037	C	T	Substitution	intron_variant;	KLRG1	13	33	39.3939	Yes
210C	chr12	18836270	A	G	Substitution	intron_variant;	PLCZ1	15	37	40.5405	Yes
210C	chr12	32171874	G	A	Substitution	intergenic_variant;	-	11	25	44	Yes
210C	chr12	40841079	C	A	Substitution	upstream_gene_variant;	AC107023.1	18	38	47.3684	Yes
210C	chr12	71170753	G	A	Substitution	intron_variant;	PTPRR	11	22	50	Yes
210C	chr12	75645025	C	T	Substitution	non_coding_transcript_exon_variant;	-	14	33	42.4242	Yes
210C	chr12	86402153	T	C	Substitution	intron_variant;	MGAT4C	16	31	51.6129	Yes
210C	chr12	91673111	A	G	Substitution	intergenic_variant;	-	16	26	61.5385	Yes
210C	chr12	117073816	G	A	Substitution	intergenic_variant;	-	13	26	50	Yes
210C	chr12	119121400	C	T	Substitution	intergenic_variant;	-	15	37	40.5405	Yes
210C	chr13	40799980	C	T	Substitution	intron_variant; non_coding_transcript_variant;	-	14	27	51.8519	Yes
210C	chr13	43954859	T	C	Substitution	intron_variant;	ENOX1	11	31	35.4839	Yes
210C	chr13	50721387	C	G	Substitution	intron_variant; non_coding_transcript_variant;	-	19	39	48.7179	Yes
210C	chr14	72665718	C	T	Substitution	intron_variant;	RGS6	19	27	70.3704	Yes
210C	chr15	56730638	T	G	Substitution	intron_variant;	MNS1	10	34	29.4118	Yes
210C	chr15	72063328	A	G	Substitution	intron_variant;	THSD4	12	23	52.1739	Yes
210C	chr15	79068548	C	T	Substitution	missense_variant;	ADAMTS7	13	21	61.9048	Yes
210C	chr15	82139476	T	C	Substitution	intron_variant; non_coding_transcript_variant;	-	18	37	48.6486	Yes
210C	chr15	97323132	C	T	Substitution	intron_variant; non_coding_transcript_variant;	-	21	35	60	Yes
210C	chr16	18565598	T	A	Substitution	intron_variant;	NOMO2	11	34	32.3529	No
210C	chr16	50000997	A	G	Substitution	intron_variant; non_coding_transcript_variant;	-	19	32	59.375	Yes
210C	chr16	77150024	C	A	Substitution	intergenic_variant;	-	16	26	61.5385	Yes
210C	chr17	14702811	C	T	Substitution	intergenic_variant;	-	14	33	42.4242	Yes
210C	chr18	33490632	C	G	Substitution	intergenic_variant;	-	12	37	32.4324	Yes
210C	chr20	41047104	C	G	Substitution	intron_variant;	PTPRT	15	28	53.5714	Yes
210C	chr20	61705391	G	A	Substitution	intron_variant; non_coding_transcript_variant;	-	11	24	45.8333	Yes
210C	chr21	41250386	G	T	Substitution	intron_variant;	PCP4	14	26	53.8462	Yes
210C	chr22	17542988	A	T	Substitution	downstream_gene_variant;	CECR7	12	26	46.1538	Yes
210C	chr22	30514883	G	T	Substitution	intron_variant;	HORMAD2	14	33	42.4242	Yes
210C	chr22	33209624	C	T	Substitution	intron_variant;	TIMP3	19	36	52.7778	Yes
210C	chrX	15178711	A	G	Substitution	intergenic_variant;	-	16	39	41.0256	Yes
210C	chrX	34004490	A	G	Substitution	intron_variant; non_coding_transcript_variant;	-	14	34	41.1765	Yes
210C	chrX	57980542	A	G	Substitution	intergenic_variant;	-	15	30	50	Yes
210C	chrX	66201120	A	C	Substitution	intergenic_variant;	-	19	31	61.2903	Yes
211C	chr1	62593029	T	C	Substitution	intron_variant;	PATJ	20	32	62.5	-
211C	chr1	191523241	A	G	Substitution	intergenic_variant;	-	15	33	45.4545	-
211C	chr2	67596669	A	G	Substitution	intron_variant; non_coding_transcript_variant;	-	23	37	62.1622	-
211C	chr2	67647620	T	A	Substitution	intergenic_variant;	-	26	47	55.3191	-
211C	chr2	143177445	A	G	Substitution	intergenic_variant;	-	33	47	70.2128	-
211C	chr2	148505809	A	G	Substitution	intergenic_variant;	-	26	43	60.4651	-
211C	chr2	162966159	T	C	Substitution	intergenic_variant;	-	22	45	48.8889	-
211C	chr2	162968291	G	T	Substitution	intergenic_variant;	-	21	38	55.2632	-
211C	chr2	162987415	G	A	Substitution	intergenic_variant;	-	16	41	39.0244	-
211C	chr2	201300855	C	T	Substitution	intron_variant;	SPATS2L	19	43	44.186	-
211C	chr2	204198954	G	A	Substitution	intron_variant;	ABI2	32	36	88.8889	-
211C	chr2	210599206	A	G	Substitution	downstream_gene_variant;	MAP2	12	35	34.2857	-
211C	chr2	211708357	G	A	Substitution	intergenic_variant;	-	12	33	36.3636	-
211C	chr2	237265347	G	A	Substitution	intron_variant;	IQCA1	18	48	37.5	-
211C	chr3	49287861	T	C	Substitution	intron_variant;	CCDC36	23	44	52.2727	-
211C	chr3	61232119	C	T	Substitution	intron_variant;	FHIT	15	28	53.5714	-
211C	chr3	81860508	A	C	Substitution	intergenic_variant;	-	13	27	48.1481	-
211C	chr3	86687053	G	A	Substitution	intergenic_variant;	-	21	35	60	-
211C	chr3	93724926	C	T	Substitution	intron_variant;	ARL13B	10	29	34.4828	-
211C	chr3	111724640	A	G	Substitution	intron_variant;	TAGLN3	11	31	35.4839	-
211C	chr3	129204630	G	A	Substitution	intron_variant;	IFT122	32	62	51.6129	-
211C	chr3	188974313	C	T	Substitution	intron_variant;	TPRG1	26	51	50.9804	-
211C	chr3	189326006	T	G	Substitution	intergenic_variant;	-	20	44	45.4545	-
211C	chr3	190609217	G	T	Substitution	intergenic_variant;	-	16	34	47.0588	-
211C	chr3	197782256	G	A	Substitution	intron_variant; non_coding_transcript_variant;	-	29	57	50.8772	-
211C	chr4	61761021	T	G	Substitution	intergenic_variant;	-	22	38	57.8947	-
211C	chr4	75740182	T	C	Substitution	intergenic_variant;	-	23	42	54.7619	-
211C	chr4	90791111	A	C	Substitution	intergenic_variant;	-	29	58	50	-
211C	chr4	138255638	T	C	Substitution	intergenic_variant;	-	20	54	37.037	-
211C	chr4	138315876	G	T	Substitution	intergenic_variant;	-	18	37	48.6486	-
211C	chr4	170189089	T	G	Substitution	intron_variant;	SH3RF1	16	31	51.6129	-
211C	chr5	33006232	C	T	Substitution	intron_variant; non_coding_transcript_variant;	-	16	33	48.4848	-
211C	chr5	54069694	G	A	Substitution	intergenic_variant;	-	32	47	68.0851	-
211C	chr6	36443192	C	T	Substitution	intron_variant;	KCTD20	18	39	46.1538	-
211C	chr6	55463919	G	A	Substitution	intergenic_variant;	-	21	44	47.7273	-
211C	chr6	106690446	C	T	Substitution	intron_variant;	ATG5	14	30	46.6667	-
211C	chr7	86280245	G	C	Substitution	intron_variant;	GRM3	17	46	36.9565	-
211C	chr7	104011800	T	C	Substitution	intron_variant;	LHFPL3	19	47	40.4255	-
211C	chr8	47352721	T	G	Substitution	intergenic_variant;	-	29	46	63.0435	-
211C	chr8	47856500	T	C	Substitution	intron_variant; non_coding_transcript_variant;	-	28	56	50	-
211C	chr8	101622674	C	T	Substitution	intron_variant;	SNX31	21	37	56.7568	-
211C	chr8	105431105		TT	Insertion	intron_variant;	DPYS	22	46	47.8261	-
211C	chr8	125362644	TT		Deletion	intron_variant;	TMEM65	21	44	47.7273	-
211C	chr8	143410546	A	C	Substitution	intron_variant;	TSNARE1	19	36	52.7778	-
211C	chr9	3167038	T	C	Substitution	intergenic_variant;	-	19	38	50	-
211C	chr9	26967365	A	T	Substitution	intron_variant;	IFT74	19	32	59.375	-
211C	chr9	79578783	C	A	Substitution	intergenic_variant;	-	21	43	48.8372	-
211C	chr10	7161233	G	A	Substitution	upstream_gene_variant;	AL392086.3	19	31	61.2903	-
211C	chr10	27921387	G	A	Substitution	intergenic_variant;	-	15	33	45.4545	-
211C	chr10	81984387	C	T	Substitution	intergenic_variant;	-	19	41	46.3415	-
211C	chr10	89895113	G	A	Substitution	intergenic_variant;	-	24	47	51.0638	-
211C	chr10	95375430	C	T	Substitution	intron_variant;	PDE6C	14	27	51.8519	-
211C	chr10	103041509	A	G	Substitution	intergenic_variant;	-	25	40	62.5	-
211C	chr11	9508469	C	T	Substitution	intron_variant;	ZNF143	20	39	51.2821	-
211C	chr11	10975317	C	T	Substitution	intergenic_variant;	-	19	36	52.7778	-
211C	chr11	29210063	TG		Deletion	intron_variant; non_coding_transcript_variant;	-	22	43	51.1628	-
211C	chr11	76744302	G		Deletion	upstream_gene_variant;	B3GNT6	17	33	51.5152	-
211C	chr11	94346743	G	A	Substitution	intron_variant;	PIWIL4	13	29	44.8276	-
211C	chr11	103279661	C	G	Substitution	intron_variant;	DYNC2H1	14	31	45.1613	-
211C	chr12	65403577	G	C	Substitution	intergenic_variant;	-	29	58	50	-
211C	chr12	75568881	C	T	Substitution	intron_variant;	KCNC2	23	50	46	-
211C	chr12	109541445	T	C	Substitution	intron_variant;	UNG	22	45	48.8889	-
211C	chr12	120508517	T	C	Substitution	intron_variant;	BICDL1	20	38	52.6316	-
211C	chr13	67002896	G	T	Substitution	intron_variant;	PCDH9	16	26	61.5385	-
211C	chr13	109614800	T	C	Substitution	synonymous_variant;	MYO16	12	37	32.4324	-
211C	chr14	34601029	C	T	Substitution	intergenic_variant;	-	17	42	40.4762	-
211C	chr14	64057766	G	A	Substitution	downstream_gene_variant;	AL136038.6	29	54	53.7037	-
211C	chr14	101358826	C	T	Substitution	intron_variant;	RTL1	26	52	50	-
211C	chr17	2120395	G	A	Substitution	intron_variant;	SMG6	11	31	35.4839	-
211C	chr17	15256672	T	C	Substitution	intergenic_variant;	-	36	49	73.4694	-
211C	chr17	43320595	G	A	Substitution	synonymous_variant;	FMNL1	14	37	37.8378	-
211C	chr18	65207373	A	G	Substitution	intron_variant; non_coding_transcript_variant;	-	23	45	51.1111	-
211C	chr19	5349317	C	G	Substitution	intergenic_variant;	-	25	54	46.2963	-
211C	chr19	34180782	G	A	Substitution	intron_variant;	CHST8	25	45	55.5556	-
211C	chr19	37952815	G	A	Substitution	intron_variant;	ZNF569	16	41	39.0244	-
211C	chr20	22599921	T	G	Substitution	intergenic_variant;	-	21	41	51.2195	-
211C	chr20	58657088	G	A	Substitution	downstream_gene_variant;	AL132822.1	17	41	41.4634	-
211C	chr22	50253150	C	T	Substitution	intron_variant;	ZBED4	22	37	59.4595	-
211C	chrX	17944750	C	T	Substitution	intergenic_variant;	-	33	48	68.75	-
211C	chrX	29131411	G	A	Substitution	intron_variant;	IL1RAPL1	29	45	64.4444	-
211C	chrX	67028582	G	T	Substitution	intergenic_variant;	-	18	41	43.9024	-
211C	chrX	74638032	T	C	Substitution	intron_variant;	ZDHHC15	15	27	55.5556	-
211C	chrX	98659116	C	T	Substitution	intergenic_variant;	-	13	27	48.1481	-
212C	chr1	172045543	A	C	Substitution	intron_variant;	DNM3	18	37	48.6486	Yes
212C	chr1	210494827	-	ATA	Insertion	intergenic_variant;	-	14	30	46.6667	Yes
212C	chr1	247266968	G	T	Substitution	intron_variant;	ZNF669	12	23	52.1739	Yes
212C	chr2	29464208	A	C	Substitution	intron_variant;	ALK	17	25	68	Yes
212C	chr2	142014595	A	G	Substitution	intron_variant;	LRP1B	16	29	55.1724	Yes
212C	chr2	153495228	A	G	Substitution	intron_variant;	FMNL2	10	21	47.619	Yes
212C	chr2	219651502	A	G	Substitution	intron_variant;	CYP27A1	14	24	58.3333	Yes
212C	chr3	29703455	G	A	Substitution	intron_variant;	RBMS3	15	26	57.6923	Yes
212C	chr3	44718149	T	C	Substitution	intron_variant; non_coding_transcript_variant;	-	11	17	64.7059	Yes
212C	chr4	13249277	T	C	Substitution	intergenic_variant;	-	11	18	61.1111	No
212C	chr4	44590425	A	G	Substitution	intergenic_variant;	-	12	29	41.3793	Yes
212C	chr4	74375588	T	A	Substitution	intron_variant; non_coding_transcript_variant;	-	10	24	41.6667	Yes
212C	chr4	164399754	A	G	Substitution	upstream_gene_variant;	TKTL2	16	30	53.3333	Yes
212C	chr4	189300295	C	T	Substitution	intergenic_variant;	-	12	26	46.1538	Yes
212C	chr5	94748065	A	G	Substitution	intron_variant;	FAM81B	16	30	53.3333	Yes
212C	chr5	112739363	A	G	Substitution	intron_variant;	MCC	14	31	45.1613	Yes
212C	chr6	23624639	A	G	Substitution	intergenic_variant;	-	10	25	40	Yes
212C	chr6	82802644	A	C	Substitution	intron_variant; non_coding_transcript_variant;	-	10	28	35.7143	No
212C	chr6	92670000	G	A	Substitution	intergenic_variant;	-	10	20	50	Yes
212C	chr6	101611962	T	A	Substitution	intergenic_variant;	-	17	21	80.9524	Yes
212C	chr6	101724150	T	C	Substitution	intron_variant;	GRIK2	18	31	58.0645	Yes
212C	chr6	106926911	G	A	Substitution	intron_variant;	CRYBG1	13	21	61.9048	Yes
212C	chr6	124476523	C	T	Substitution	intron_variant;	NKAIN2	15	30	50	Yes
212C	chr6	132123458	C	T	Substitution	intergenic_variant;	-	12	22	54.5455	Yes
212C	chr6	165509526	C	T	Substitution	intergenic_variant;	-	13	28	46.4286	Yes
212C	chr7	135623640	C	G	Substitution	intron_variant;	MTPN	14	32	43.75	Yes
212C	chr7	150219957	G	A	Substitution	downstream_gene_variant;	GIMAP7	18	33	54.5455	Yes
212C	chr8	700442	C	T	Substitution	intron_variant;	DLGAP2	11	23	47.8261	Yes
212C	chr8	30452184	A	C	Substitution	intron_variant;	GTF2E2	17	30	56.6667	Yes
212C	chr8	54426838	C	T	Substitution	non_coding_transcript_exon_variant;	-	16	38	42.1053	Yes
212C	chr8	68927657	T	G	Substitution	intron_variant;	PREX2	17	33	51.5152	Yes
212C	chr8	77601159	G	A	Substitution	intron_variant;	ZFHX4	19	29	65.5172	Yes
212C	chr9	32204793	C	A	Substitution	intergenic_variant;	-	13	28	46.4286	Yes
212C	chr9	107580738	C	T	Substitution	intron_variant;	ABCA1	16	31	51.6129	Yes
212C	chr10	59211728	C	T	Substitution	intergenic_variant;	-	14	27	51.8519	Yes
212C	chr10	80363063	C	T	Substitution	intron_variant; non_coding_transcript_variant;	-	13	21	61.9048	Yes
212C	chr11	19494332	G	A	Substitution	intron_variant;	NAV2	12	25	48	Yes
212C	chr11	28855451	G	A	Substitution	intron_variant; non_coding_transcript_variant;	-	11	25	44	Yes
212C	chr11	110028697	AGTA	-	Deletion	intron_variant;	ZC3H12C	12	23	52.1739	Yes
212C	chr11	112129034	T	G	Substitution	intron_variant;	PLET1	14	24	58.3333	Yes
212C	chr11	119777179	A	G	Substitution	intron_variant; non_coding_transcript_variant;	-	17	31	54.8387	Yes
212C	chr11	129841629	A	G	Substitution	intron_variant;	PRDM10	11	17	64.7059	Yes
212C	chr12	13696646	C	T	Substitution	3_prime_UTR_variant;	GRIN2B	12	28	42.8571	Yes
212C	chr12	15707010	C	T	Substitution	intron_variant;	PTPRO	15	26	57.6923	Yes
212C	chr12	44888371	T	A	Substitution	downstream_gene_variant;	AC025253.1	11	15	73.3333	Yes
212C	chr12	46422530	T	C	Substitution	intergenic_variant;	-	12	26	46.1538	Yes
212C	chr12	61020983	A	G	Substitution	intergenic_variant;	-	21	30	70	Yes
212C	chr12	81842252	A	C	Substitution	intron_variant;	PPFIA2	16	28	57.1429	Yes
212C	chr12	133388687	T	C	Substitution	intron_variant;	GOLGA3	14	17	82.3529	Yes
212C	chr13	38396840	C	T	Substitution	intron_variant;	TRPC4	10	21	47.619	Yes
212C	chr14	27497558	T	C	Substitution	intron_variant; non_coding_transcript_variant;	-	15	38	39.4737	Yes
212C	chr15	85096737	C	T	Substitution	intron_variant; non_coding_transcript_variant;	-	20	45	44.4444	Yes
212C	chr16	64018049	T	C	Substitution	intergenic_variant;	-	13	24	54.1667	Yes
212C	chr16	88643379	G	A	Substitution	intron_variant;	ZC3H18	18	25	72	Yes
212C	chr17	9859841	G	T	Substitution	intron_variant;	GAS7	11	20	55	Yes
212C	chr20	8423424	A	G	Substitution	intron_variant;	PLCB1	23	39	58.9744	Yes
212C	chr20	32157475	T	C	Substitution	intron_variant;	CBFA2T2	13	29	44.8276	Yes
212C	chr20	51485343	C	A	Substitution	intergenic_variant;	-	16	38	42.1053	Yes
212C	chr21	28984734	A	G	Substitution	intergenic_variant;	-	11	24	45.8333	Yes
212C	chr21	29855959	C	A	Substitution	intron_variant; non_coding_transcript_variant;	-	13	25	52	Yes
212C	chr21	31927982	A	G	Substitution	intergenic_variant;	-	15	37	40.5405	Yes
212C	chr21	38017006	G	A	Substitution	intergenic_variant;	-	16	27	59.2593	Yes
212C	chr21	40692500	A	G	Substitution	intron_variant; non_coding_transcript_variant;	-	12	16	75	Yes
212C	chr22	41664987	A	T	Substitution	intron_variant;	RANGAP1	14	26	53.8462	Yes
212C	chr22	46150113	T	G	Substitution	intron_variant;	ATXN10	16	32	50	Yes
212C	chrX	68493808	G	A	Substitution	intergenic_variant;	-	13	13	100	Yes
302C	chr1	32545941	T	A	Substitution	intron_variant;	TMEM39B	18	33	54.5455	Yes
302C	chr2	1482386	G	A	Substitution	intron_variant;	TPO	14	32	43.75	Yes
302C	chr2	5692718	G	A	Substitution	intron_variant; non_coding_transcript_variant;	-	20	36	55.5556	Yes
302C	chr2	64919213	A	C	Substitution	intergenic_variant;	-	23	45	51.1111	Yes
302C	chr2	227865482	G	A	Substitution	downstream_gene_variant;	RHBDD1	28	47	59.5745	Yes
302C	chr3	53194513	A	C	Substitution	upstream_gene_variant;	PRKCD	14	34	41.1765	Yes
302C	chr3	55668605	A	G	Substitution	intron_variant;	ERC2	20	48	41.6667	Yes
302C	chr3	116042735	C	T	Substitution	intron_variant;	LSAMP	29	48	60.4167	Yes
302C	chr3	116047573	G	T	Substitution	intron_variant;	LSAMP	14	40	35	Yes
302C	chr3	116088918	G	A	Substitution	intron_variant;	LSAMP	14	53	26.4151	Yes
302C	chr3	117219450	C	G	Substitution	intergenic_variant;	-	13	44	29.5455	No
302C	chr3	160090360	T	C	Substitution	intron_variant;	IFT80	21	44	47.7273	Yes
302C	chr3	192847678	T	G	Substitution	intergenic_variant;	-	26	58	44.8276	Yes
302C	chr4	36308378	A	T	Substitution	intron_variant;	DTHD1	19	42	45.2381	Yes
302C	chr4	62776780	T	A	Substitution	intron_variant;	ADGRL3	20	40	50	Yes
302C	chr4	131039676	T	C	Substitution	intergenic_variant;	-	24	36	66.6667	Yes
302C	chr5	3915836	T	G	Substitution	intergenic_variant;	-	18	49	36.7347	Yes
302C	chr5	57915823	G	A	Substitution	intron_variant;	RAB3C	28	57	49.1228	Yes
302C	chr5	149846560	C	T	Substitution	intergenic_variant;	-	22	38	57.8947	Yes
302C	chr5	179432151	G	A	Substitution	intron_variant;	RNF130	20	33	60.6061	Yes
302C	chr6	47854777	A	G	Substitution	intron_variant;	PTCHD4	18	44	40.9091	Yes
302C	chr6	128092890	G	A	Substitution	intron_variant;	THEMIS	21	38	55.2632	Yes
302C	chr6	153275016	C	T	Substitution	intergenic_variant;	-	13	33	39.3939	Yes
302C	chr6	169320278	C	T	Substitution	downstream_gene_variant;	AL513210.1	24	52	46.1538	Yes
302C	chr8	42661656	G	T	Substitution	intergenic_variant;	-	10	33	30.303	Yes
302C	chr8	55345365	G	T	Substitution	intergenic_variant;	-	25	39	64.1026	Yes
302C	chr8	85976670	G	A	Substitution	intergenic_variant;	-	23	46	50	Yes
302C	chr8	102768680	C	T	Substitution	intron_variant;	NCALD	29	49	59.1837	Yes
302C	chr8	103352131	T	C	Substitution	intron_variant;	UBR5	28	51	54.902	Yes
302C	chr9	111485558	T	G	Substitution	intergenic_variant;	-	15	51	29.4118	Yes
302C	chr11	7565897	C	T	Substitution	intron_variant;	PPFIBP2	27	51	52.9412	Yes
302C	chr11	46344653	T	G	Substitution	downstream_gene_variant;	CREB3L1	24	39	61.5385	Yes
302C	chr11	60906364	C	T	Substitution	intron_variant;	VPS37C	21	48	43.75	Yes
302C	chr11	100250933	AAG	-	Deletion	intergenic_variant;	-	18	33	54.5455	Yes
302C	chr12	4170283	A	G	Substitution	intergenic_variant;	-	18	42	42.8571	Yes
302C	chr12	7826205	G	T	Substitution	intergenic_variant;	-	29	46	63.0435	Yes
302C	chr13	24705020	G	A	Substitution	intron_variant; NMD_transcript_variant;	AL359736.1	22	40	55	Yes
302C	chr13	78341185	G	A	Substitution	downstream_gene_variant;	SLAIN1	15	45	33.3333	Yes
302C	chr14	102745921	G	A	Substitution	intron_variant;	MOK	26	46	56.5217	Yes
302C	chr16	11012217	A	G	Substitution	intron_variant;	CIITA	35	44	79.5455	Yes
302C	chr16	18594998	C	T	Substitution	intron_variant; non_coding_transcript_variant;	-	23	42	54.7619	Yes
302C	chr16	56598946	C	A	Substitution	upstream_gene_variant;	MT4	17	42	40.4762	Yes
302C	chr16	89544110	G	C	Substitution	intron_variant;	ANKRD11	14	23	60.8696	Yes
302C	chr18	65362441	G	A	Substitution	intron_variant; non_coding_transcript_variant;	-	15	32	46.875	Yes
302C	chr19	13703941	G	A	Substitution	intron_variant;	CACNA1A	20	51	39.2157	Yes
302C	chr20	2159619	C	T	Substitution	intergenic_variant;	-	28	44	63.6364	Yes
302C	chr20	8082841	G	C	Substitution	intron_variant;	PLCB1	11	38	28.9474	Yes
302C	chr20	8603177	G	A	Substitution	intron_variant;	PLCB1	13	24	54.1667	Yes
302C	chr20	35173452	C	T	Substitution	synonymous_variant;	MYL9	19	35	54.2857	Yes
302C	chr21	45335677	A	C	Substitution	intron_variant;	AGPAT3	21	40	52.5	Yes
302C	chr22	40163783	A	T	Substitution	intron_variant;	ENTHD1	33	57	57.8947	Yes
302C	chrX	11404072	G	A	Substitution	intron_variant;	ARHGAP6	19	40	47.5	Yes
302C	chrX	20072124	G	A	Substitution	intron_variant;	MAP7D2	20	39	51.2821	Yes
302C	chrX	92934446	G	A	Substitution	intron_variant;	FAM133A	25	40	62.5	Yes
303C	chr1	5920537	G	A	Substitution	downstream_gene_variant;	NPHP4	19	38	50	Yes
303C	chr1	49443896	G	A	Substitution	intron_variant;	AGBL4	20	42	47.619	Yes
303C	chr1	101161324	T	G	Substitution	intergenic_variant;	-	19	36	52.7778	Yes
303C	chr1	113830137	A	G	Substitution	intergenic_variant;	-	10	32	31.25	Yes
303C	chr1	146776789	G	A	Substitution	intron_variant; non_coding_transcript_variant;	-	28	46	60.8696	Yes
303C	chr1	172361661	T	C	Substitution	intron_variant;	DNM3	17	37	45.9459	Yes
303C	chr2	106958327	G	A	Substitution	upstream_gene_variant;	AC114755.1	19	39	48.7179	Yes
303C	chr3	15421166	T	G	Substitution	upstream_gene_variant;	HMGN2P7	22	41	53.6585	Yes
303C	chr3	60195540	T	C	Substitution	intron_variant;	FHIT	22	41	53.6585	Yes
303C	chr3	107755156	G	A	Substitution	intron_variant; non_coding_transcript_variant;	-	13	28	46.4286	Yes
303C	chr3	109203248	A	G	Substitution	intron_variant; non_coding_transcript_variant;	-	18	30	60	Yes
303C	chr3	125864090	T	G	Substitution	intron_variant;	ALDH1L1	22	43	51.1628	Yes
303C	chr3	197356813	G	T	Substitution	upstream_gene_variant;	AC132008.2	13	28	46.4286	No
303C	chr4	74841828	C	T	Substitution	downstream_gene_variant;	PF4	18	52	34.6154	Yes
303C	chr5	85373629	T	C	Substitution	intergenic_variant;	-	16	31	51.6129	Yes
303C	chr5	90140066	A	C	Substitution	intron_variant;	ADGRV1	21	35	60	Yes
303C	chr5	93495768	G	C	Substitution	intron_variant;	KIAA0825	14	32	43.75	Yes
303C	chr5	125363430	G	A	Substitution	intron_variant; non_coding_transcript_variant;	-	17	25	68	Yes
303C	chr5	171555041	T	C	Substitution	intron_variant;	STK10	15	41	36.5854	Yes
303C	chr5	174750430	C	A	Substitution	intergenic_variant;	-	19	36	52.7778	Yes
303C	chr6	27326418	C	T	Substitution	non_coding_transcript_exon_variant;	-	22	46	47.8261	Yes
303C	chr6	31077825	C	T	Substitution	upstream_gene_variant;	PSORS1C1	17	41	41.4634	Yes
303C	chr6	146314509	G	C	Substitution	intergenic_variant;	-	18	30	60	Yes
303C	chr7	22598537	G	A	Substitution	upstream_gene_variant;	AC002480.1	12	22	54.5455	Yes
303C	chr7	117085383	C	T	Substitution	upstream_gene_variant;	ANKRD49P4	23	45	51.1111	Yes
303C	chr7	128125522	C	A	Substitution	intron_variant;	METTL2B	21	43	48.8372	Yes
303C	chr8	28091564	G	A	Substitution	upstream_gene_variant;	AC021678.3	24	40	60	Yes
303C	chr8	106968894	C	A	Substitution	intron_variant; non_coding_transcript_variant;	-	14	48	29.1667	Yes
303C	chr8	137645140	A	G	Substitution	intron_variant; non_coding_transcript_variant;	-	22	47	46.8085	Yes
303C	chr8	139729019	C	T	Substitution	intron_variant;	COL22A1	16	31	51.6129	Yes
303C	chr9	81941449	A	G	Substitution	intergenic_variant;	-	22	52	42.3077	Yes
303C	chr9	84531589	C	A	Substitution	non_coding_transcript_exon_variant;	-	20	33	60.6061	Yes
303C	chr9	105072535	G	A	Substitution	intergenic_variant;	-	22	41	53.6585	Yes
303C	chr9	127080109	G	A	Substitution	intron_variant;	NEK6	20	39	51.2821	Yes
303C	chr10	117381998	G	C	Substitution	intron_variant;	ATRNL1	17	56	30.3571	Yes
303C	chr11	495516	G	C	Substitution	intron_variant;	RNH1	15	25	60	Yes
303C	chr11	2929917	A	T	Substitution	intron_variant;	SLC22A18	17	40	42.5	Yes
303C	chr11	57058691	-	A	Insertion	intergenic_variant;	-	16	30	53.3333	Yes
303C	chr11	60099718	A	G	Substitution	upstream_gene_variant;	MS4A6E	12	38	31.5789	Yes
303C	chr11	68813738	A	C	Substitution	upstream_gene_variant;	TPCN2	25	47	53.1915	Yes
303C	chr11	93993474	G	A	Substitution	intron_variant; non_coding_transcript_variant;	-	15	33	45.4545	Yes
303C	chr11	98860133	T	C	Substitution	intergenic_variant;	-	21	40	52.5	Yes
303C	chr12	9222396	T	C	Substitution	missense_variant;	A2M	18	31	58.0645	Yes
303C	chr12	117788465	T	C	Substitution	intron_variant;	NOS1	20	49	40.8163	Yes
303C	chr13	52210582	G	T	Substitution	intron_variant;	WDFY2	21	43	48.8372	Yes
303C	chr13	52210583	C	T	Substitution	intron_variant;	WDFY2	21	43	48.8372	Yes
303C	chr13	108917969	AT	-	Deletion	upstream_gene_variant;	TNFSF13B	12	23	52.1739	Yes
303C	chr14	20665677	G	A	Substitution	synonymous_variant;	OR11G2	20	43	46.5116	Yes
303C	chr14	61460253	C	T	Substitution	intron_variant;	SLC38A6	30	59	50.8475	Yes
303C	chr14	82881918	A	G	Substitution	intergenic_variant;	-	20	38	52.6316	Yes
303C	chr16	57985558	G	A	Substitution	intron_variant;	CNGB1	18	31	58.0645	Yes
303C	chr18	12122426	A	G	Substitution	synonymous_variant;	ANKRD62	15	42	35.7143	Yes
303C	chr22	24836592	T	C	Substitution	missense_variant;	ADORA2A	15	26	57.6923	Yes
303C	chr22	50321022	C	T	Substitution	3_prime_UTR_variant;	CRELD2	11	20	55	Yes
303C	chrX	6740701	C	T	Substitution	intergenic_variant;	-	11	11	100	No
304C	chr1	18731987	G	A	Substitution	intergenic_variant;	-	20	32	62.5	Yes
304C	chr1	49097368	G	A	Substitution	intron_variant;	AGBL4	26	53	49.0566	Yes
304C	chr1	159851614	G	C	Substitution	intron_variant;	CFAP45	19	48	39.5833	Yes
304C	chr2	43174144	C	A	Substitution	intergenic_variant;	-	15	42	35.7143	Yes
304C	chr2	53864094	G	A	Substitution	intergenic_variant;	-	22	72	30.5556	Yes
304C	chr2	81419407	A	C	Substitution	downstream_gene_variant;	AC105342.1	29	45	64.4444	Yes
304C	chr2	96070944	G	A	Substitution	intron_variant;	FAHD2A	16	40	40	Yes
304C	chr2	125979375	T	C	Substitution	intergenic_variant;	-	20	47	42.5532	Yes
304C	chr2	139250123	A	T	Substitution	intron_variant; non_coding_transcript_variant;	-	37	68	54.4118	Yes
304C	chr2	151291189	C	T	Substitution	intergenic_variant;	-	27	45	60	Yes
304C	chr2	151968004	-	TA	Insertion	downstream_gene_variant;	AC018731.1	18	36	50	Yes
304C	chr2	241324545	G	A	Substitution	intergenic_variant;	-	13	30	43.3333	Yes
304C	chr3	87056777	T	C	Substitution	intergenic_variant;	-	21	47	44.6809	Yes
304C	chr3	148897074	A	G	Substitution	intron_variant;	CP	45	78	57.6923	Yes
304C	chr3	161852885	T	A	Substitution	intergenic_variant;	-	15	41	36.5854	Yes
304C	chr4	31113321	C	T	Substitution	intergenic_variant;	-	29	60	48.3333	Yes
304C	chr4	33785595	C	T	Substitution	intron_variant; non_coding_transcript_variant;	-	32	56	57.1429	Yes
304C	chr4	153580704	-	AA	Insertion	intron_variant;	TMEM154	17	38	44.7368	Yes
304C	chr4	167109699	-	A	Insertion	intergenic_variant;	-	24	49	48.9796	Yes
304C	chr5	21280897	C	A	Substitution	intergenic_variant;	-	26	48	54.1667	Yes
304C	chr5	35537979	T	G	Substitution	intergenic_variant;	-	35	59	59.322	Yes
304C	chr5	35809776	A	G	Substitution	intron_variant;	SPEF2	28	54	51.8519	Yes
304C	chr5	93150743	C	G	Substitution	intron_variant;	FAM172A	26	49	53.0612	Yes
304C	chr5	102729034	T	C	Substitution	intergenic_variant;	-	15	43	34.8837	Yes
304C	chr5	179928096	TA	-	Deletion	intron_variant;	CNOT6	16	32	50	Yes
304C	chr6	11704452	A	G	Substitution	intergenic_variant;	-	18	39	46.1538	Yes
304C	chr6	38130973	A	T	Substitution	intergenic_variant;	-	19	35	54.2857	Yes
304C	chr6	39489546	A	C	Substitution	intron_variant;	KIF6	24	65	36.9231	Yes
304C	chr6	67812558	A	G	Substitution	intergenic_variant;	-	26	50	52	Yes
304C	chr6	92955311	A	G	Substitution	intergenic_variant;	-	13	39	33.3333	Yes
304C	chr6	126336860	A	T	Substitution	intron_variant;	TRMT11	25	47	53.1915	Yes
304C	chr7	12538086	G	A	Substitution	intron_variant;	AC013470.2	17	45	37.7778	No
304C	chr7	16746492	G	C	Substitution	intron_variant; non_coding_transcript_variant;	-	19	40	47.5	Yes
304C	chr7	16752074	G	A	Substitution	intron_variant; non_coding_transcript_variant;	-	22	49	44.898	Yes
304C	chr7	44846282	C	T	Substitution	downstream_gene_variant;	PPIA	34	64	53.125	Yes
304C	chr8	87740376	C	T	Substitution	intron_variant;	CNGB3	33	64	51.5625	Yes
304C	chr9	28102766	C	G	Substitution	intron_variant;	LINGO2	30	54	55.5556	Yes
304C	chr9	101803172	C	T	Substitution	intron_variant;	COL15A1	43	75	57.3333	Yes
304C	chr10	81170347	T	C	Substitution	intron_variant;	ZCCHC24	15	25	60	Yes
304C	chr10	81923774	G	C	Substitution	intron_variant;	ANXA11	25	50	50	Yes
304C	chr10	104573304	G	A	Substitution	3_prime_UTR_variant;	WBP1L	38	74	51.3514	Yes
304C	chr11	24976273	C	G	Substitution	intron_variant;	LUZP2	30	52	57.6923	Yes
304C	chr11	109851573	G	A	Substitution	upstream_gene_variant;	RPSAP50	24	49	48.9796	Yes
304C	chr12	87460035	TAT	-	Deletion	intergenic_variant;	-	24	47	51.0638	Yes
304C	chr13	27587750	C	G	Substitution	downstream_gene_variant;	RPS20P32	23	41	56.0976	Yes
304C	chr13	38737725	G	A	Substitution	intron_variant; non_coding_transcript_variant;	-	21	43	48.8372	No
304C	chr13	47187810	G	A	Substitution	intron_variant;	LRCH1	24	54	44.4444	Yes
304C	chr13	66265209	T	G	Substitution	intergenic_variant;	-	22	48	45.8333	Yes
304C	chr13	97740544	A	G	Substitution	intergenic_variant;	-	30	56	53.5714	Yes
304C	chr14	44373244	C	T	Substitution	intergenic_variant;	-	26	53	49.0566	Yes
304C	chr14	55213167	A	G	Substitution	intron_variant;	SAMD4A	31	53	58.4906	Yes
304C	chr14	80278037	G	T	Substitution	intron_variant;	NRXN3	20	60	33.3333	Yes
304C	chr16	3594211	C	T	Substitution	intron_variant;	NLRC3	25	43	58.1395	Yes
304C	chr17	29439104	C	T	Substitution	intron_variant;	NF1	22	39	56.4103	Yes
304C	chr17	39468461	C	T	Substitution	upstream_gene_variant;	KRTAP16-1	30	59	50.8475	Yes
304C	chr18	1697251	A	G	Substitution	intron_variant; non_coding_transcript_variant;	-	40	67	59.7015	Yes
304C	chr18	65017235	C	T	Substitution	intergenic_variant;	-	22	49	44.898	Yes
304C	chr19	49657306	G	A	Substitution	stop_gained;	HRC	15	49	30.6122	Yes
304C	chr19	51085528	TCTT	-	Deletion	intergenic_variant;	-	26	48	54.1667	Yes
304C	chr20	45373546	A	T	Substitution	intergenic_variant;	-	28	50	56	Yes
304C	chr21	19590623	T	C	Substitution	intron_variant;	CHODL	31	52	59.6154	Yes
304C	chrX	11399508	A	C	Substitution	intron_variant;	ARHGAP6	20	42	47.619	Yes
304C	chrX	34007364	A	G	Substitution	intron_variant; non_coding_transcript_variant;	-	19	39	48.7179	Yes
304C	chrX	72802482	T	A	Substitution	intron_variant;	CHIC1	28	51	54.902	Yes
304C	chrX	80881663	G	A	Substitution	intergenic_variant;	-	23	59	38.9831	Yes
304C	chrX	88492329	G	A	Substitution	intergenic_variant;	-	21	37	56.7568	Yes
304C	chrX	94515729	C	T	Substitution	intergenic_variant;	-	17	51	33.3333	Yes
304C	chrX	115515183	C	T	Substitution	intergenic_variant;	-	30	56	53.5714	Yes
305C	chr1	21036789	G	A	Substitution	intron_variant;	KIF17	19	35	54.2857	Yes
305C	chr1	48202806	G	A	Substitution	intergenic_variant;	-	14	27	51.8519	Yes
305C	chr1	156649910	G	A	Substitution	upstream_gene_variant;	NES	13	29	44.8276	Yes
305C	chr1	171355269	C	T	Substitution	intergenic_variant;	-	14	23	60.8696	Yes
305C	chr1	196580791	G	C	Substitution	upstream_gene_variant;	KCNT2	15	32	46.875	Yes
305C	chr2	78637896	T	C	Substitution	downstream_gene_variant;	CYCSP6	18	37	48.6486	Yes
305C	chr2	215081061	T	C	Substitution	intron_variant;	SPAG16	20	41	48.7805	Yes
305C	chr2	224129830	A	G	Substitution	intergenic_variant;	-	12	24	50	Yes
305C	chr3	16556119	C	G	Substitution	upstream_gene_variant;	RFTN1	10	18	55.5556	Yes
305C	chr3	115264049	C	G	Substitution	intergenic_variant;	-	21	42	50	Yes
305C	chr3	117922449	-	T	Insertion	intron_variant; non_coding_transcript_variant;	-	17	31	54.8387	Yes
305C	chr3	192699038	C	T	Substitution	intergenic_variant;	-	17	32	53.125	Yes
305C	chr4	26998329	A	G	Substitution	intron_variant;	STIM2	16	35	45.7143	Yes
305C	chr4	36777500	C	A	Substitution	intergenic_variant;	-	30	51	58.8235	Yes
305C	chr4	59876278	A	G	Substitution	intron_variant; non_coding_transcript_variant;	-	29	47	61.7021	Yes
305C	chr4	63470846	T	C	Substitution	intergenic_variant;	-	13	29	44.8276	No
305C	chr4	66753577	T	-	Deletion	intergenic_variant;	-	11	21	52.381	No
305C	chr4	138648745	G	A	Substitution	intron_variant; non_coding_transcript_variant;	-	18	34	52.9412	Yes
305C	chr4	175860726	A	G	Substitution	intron_variant;	ADAM29	18	40	45	Yes
305C	chr5	17264875	A	G	Substitution	intron_variant;	BASP1	19	42	45.2381	Yes
305C	chr5	35616705	A	T	Substitution	upstream_gene_variant;	SPEF2	15	39	38.4615	Yes
305C	chr5	108609709	A	C	Substitution	intron_variant; non_coding_transcript_variant;	-	25	43	58.1395	Yes
305C	chr6	13629748	G	A	Substitution	intron_variant;	RANBP9	21	42	50	Yes
305C	chr6	36253131	A	T	Substitution	intron_variant;	PNPLA1	17	34	50	Yes
305C	chr6	90399702	G	A	Substitution	missense_variant;	MDN1	17	31	54.8387	Yes
305C	chr6	147515745	G	A	Substitution	intron_variant; non_coding_transcript_variant;	-	17	26	65.3846	Yes
305C	chr7	12970322	A	G	Substitution	intron_variant; non_coding_transcript_variant;	-	26	45	57.7778	Yes
305C	chr7	57042096	C	T	Substitution	intergenic_variant;	-	19	38	50	Yes
305C	chr7	111227392	C	T	Substitution	intergenic_variant;	-	22	38	57.8947	Yes
305C	chr7	150323699	T	C	Substitution	3_prime_UTR_variant;	GIMAP6	13	25	52	Yes
305C	chr8	136074564	G	A	Substitution	intergenic_variant;	-	21	39	53.8462	Yes
305C	chr9	16765629	A	G	Substitution	intron_variant;	BNC2	21	29	72.4138	Yes
305C	chr9	123516030	G	A	Substitution	downstream_gene_variant;	FBXW2	13	30	43.3333	Yes
305C	chr9	130802575	G	A	Substitution	intron_variant; non_coding_transcript_variant;	-	21	41	51.2195	Yes
305C	chr10	5904311	G	A	Substitution	3_prime_UTR_variant;	ANKRD16	16	38	42.1053	Yes
305C	chr10	60182126	C	T	Substitution	intergenic_variant;	-	20	53	37.7358	Yes
305C	chr10	65651633	C	T	Substitution	intron_variant; non_coding_transcript_variant;	-	15	36	41.6667	Yes
305C	chr10	70457244	C	A	Substitution	upstream_gene_variant;	AL513534.3	20	35	57.1429	Yes
305C	chr10	96719341	C	T	Substitution	intron_variant;	CYP2C9	12	24	50	Yes
305C	chr10	122845315	G	A	Substitution	intergenic_variant;	-	15	32	46.875	Yes
305C	chr10	129788261	A	G	Substitution	intron_variant;	PTPRE	17	32	53.125	Yes
305C	chr11	40825621	A	G	Substitution	intron_variant;	LRRC4C	13	30	43.3333	Yes
305C	chr11	40826118	T	C	Substitution	intron_variant;	LRRC4C	11	24	45.8333	Yes
305C	chr13	55959538	T	C	Substitution	intergenic_variant;	-	21	36	58.3333	Yes
305C	chr13	61854713	C	T	Substitution	intergenic_variant;	-	18	38	47.3684	Yes
305C	chr13	112909001	C	T	Substitution	intergenic_variant;	-	16	25	64	Yes
305C	chr14	36197025	G	A	Substitution	intron_variant;	RALGAPA1	15	34	44.1176	Yes
305C	chr14	54763089	C	T	Substitution	intergenic_variant;	-	15	32	46.875	Yes
305C	chr14	56300316	G	A	Substitution	intergenic_variant;	-	18	32	56.25	Yes
305C	chr15	65382904	T	G	Substitution	downstream_gene_variant;	UBAP1L	18	28	64.2857	Yes
305C	chr15	68076135	G	T	Substitution	intron_variant;	MAP2K5	14	25	56	Yes
305C	chr15	69643278	G	A	Substitution	intron_variant;	PAQR5	20	35	57.1429	Yes
305C	chr16	58420986	G	A	Substitution	upstream_gene_variant;	RNU6-1110P	20	43	46.5116	Yes
305C	chr19	12645709	T	C	Substitution	intron_variant;	ZNF564	14	32	43.75	Yes
305C	chr19	57046757	A	G	Substitution	non_coding_transcript_exon_variant;	-	16	37	43.2432	Yes
305C	chr20	17193874	T	C	Substitution	downstream_gene_variant;	RNU1-131P	21	46	45.6522	Yes
305C	chr21	21686334	A	G	Substitution	intergenic_variant;	-	10	35	28.5714	Yes
305C	chr22	35149402	T	C	Substitution	downstream_gene_variant;	AL024495.1	12	34	35.2941	No
307C	chr1	5366067	G	A	Substitution	intron_variant; non_coding_transcript_variant;	-	12	33	36.3636	-
307C	chr1	39227622	C	T	Substitution	intron_variant; non_coding_transcript_variant;	-	17	39	43.5897	-
307C	chr1	68468645	T	G	Substitution	intron_variant; non_coding_transcript_variant;	-	21	42	50	-
307C	chr1	218044958	T	C	Substitution	3_prime_UTR_variant;	SPATA17	21	39	53.8462	-
307C	chr1	224458016	T	G	Substitution	intron_variant;	NVL	23	35	65.7143	-
307C	chr1	236668160	G	A	Substitution	intergenic_variant;	-	19	33	57.5758	-
307C	chr2	43134577	G	A	Substitution	intergenic_variant;	-	15	36	41.6667	-
307C	chr2	75470642	C	G	Substitution	intergenic_variant;	-	14	36	38.8889	-
307C	chr2	111738501	G	A	Substitution	intron_variant;	ACOXL	15	27	55.5556	-
307C	chr2	171619900	C	T	Substitution	intron_variant; non_coding_transcript_variant;	-	23	47	48.9362	-
307C	chr2	192026421	G	A	Substitution	intergenic_variant;	-	23	52	44.2308	-
307C	chr2	210681760	C	T	Substitution	missense_variant;	UNC80	14	36	38.8889	-
307C	chr3	16542724	C	T	Substitution	intron_variant;	RFTN1	17	45	37.7778	-
307C	chr3	33325167	T	C	Substitution	intron_variant;	FBXL2	25	46	54.3478	-
307C	chr3	108837877	C	T	Substitution	upstream_gene_variant;	MORC1	20	33	60.6061	-
307C	chr3	127797627	G	A	Substitution	intron_variant;	RUVBL1	11	27	40.7407	-
307C	chr3	151667741	T	A	Substitution	intergenic_variant;	-	17	31	54.8387	-
307C	chr3	178277568	C	T	Substitution	intron_variant;	KCNMB2	28	40	70	-
307C	chr4	33820687	G	C	Substitution	intergenic_variant;	-	10	32	31.25	-
307C	chr4	187561214	G	A	Substitution	intron_variant;	FAT1	23	36	63.8889	-
307C	chr5	103032641	G	A	Substitution	intergenic_variant;	-	18	39	46.1538	-
307C	chr5	103236787	A	G	Substitution	intergenic_variant;	-	18	48	37.5	-
307C	chr5	114898600	A	G	Substitution	intergenic_variant;	-	15	34	44.1176	-
307C	chr5	173303829	T	C	Substitution	intergenic_variant;	-	10	30	33.3333	-
307C	chr5	178038619	GTAA		Deletion	intron_variant;	CLK4	19	38	50	-
307C	chr6	1287768	C	T	Substitution	intergenic_variant;	-	12	26	46.1538	-
307C	chr6	10584748	G	A	Substitution	intron_variant;	GCNT2	24	56	42.8571	-
307C	chr6	24810061	G	C	Substitution	intron_variant;	RIPOR2	18	40	45	-
307C	chr6	35944411	G	A	Substitution	intron_variant;	SLC26A8	27	54	50	-
307C	chr6	113226528	T	A	Substitution	intergenic_variant;	-	12	22	54.5455	-
307C	chr6	157520175	A	G	Substitution	intron_variant;	ARID1B	21	39	53.8462	-
307C	chr6	164758003	C		Deletion	intergenic_variant;	-	16	32	50	-
307C	chr7	14121621	A	C	Substitution	intergenic_variant;	-	24	28	85.7143	-
307C	chr7	43576075	G	A	Substitution	intron_variant;	HECW1	19	36	52.7778	-
307C	chr7	79989913	G	T	Substitution	intron_variant; non_coding_transcript_variant;	-	16	38	42.1053	-
307C	chr7	113607885	C	T	Substitution	intergenic_variant;	-	15	45	33.3333	-
307C	chr7	118223226	A	G	Substitution	intergenic_variant;	-	17	35	48.5714	-
307C	chr8	25418097	A	G	Substitution	intergenic_variant;	-	15	44	34.0909	-
307C	chr8	30609317	C	T	Substitution	intron_variant;	UBXN8	10	28	35.7143	-
307C	chr8	50214897	A	T	Substitution	intergenic_variant;	-	18	36	50	-
307C	chr8	79390382	A	G	Substitution	intron_variant; non_coding_transcript_variant;	-	13	30	43.3333	-
307C	chr8	85751375	G	A	Substitution	intron_variant;	RALYL	18	36	50	-
307C	chr8	104606434	A	G	Substitution	intron_variant;	RIMS2	22	40	55	-
307C	chr8	117299195	T	C	Substitution	intron_variant; non_coding_transcript_variant;	-	23	43	53.4884	-
307C	chr9	12506353	T	C	Substitution	intergenic_variant;	-	28	57	49.1228	-
307C	chr9	34216879	T	C	Substitution	intron_variant;	UBAP1	22	39	56.4103	-
307C	chr10	64355322	G	C	Substitution	intron_variant;	ZNF365	25	39	64.1026	-
307C	chr10	105954960	G	A	Substitution	intron_variant;	CFAP43	16	33	48.4848	-
307C	chr10	114223955	C	T	Substitution	intron_variant;	VTI1A	24	43	55.814	-
307C	chr11	2963928	G	A	Substitution	downstream_gene_variant;	NAP1L4	10	23	43.4783	-
307C	chr11	6304876	T	C	Substitution	intergenic_variant;	-	23	37	62.1622	-
307C	chr11	47352281	G	A	Substitution	downstream_gene_variant;	MYBPC3	16	33	48.4848	-
307C	chr11	61319119	G	T	Substitution	intron_variant;	SYT7	14	33	42.4242	-
307C	chr11	99462193	C	T	Substitution	intron_variant;	CNTN5	16	31	51.6129	-
307C	chr12	3059057	C	T	Substitution	downstream_gene_variant;	RNU6-1315P	21	45	46.6667	-
307C	chr12	91717978	A	C	Substitution	intergenic_variant;	-	32	54	59.2593	-
307C	chr13	36098407	G	A	Substitution	intron_variant;	NBEA	26	44	59.0909	-
307C	chr13	36982259	C	G	Substitution	intergenic_variant;	-	10	26	38.4615	-
307C	chr13	36982823	G	A	Substitution	intergenic_variant;	-	24	37	64.8649	-
307C	chr13	92561507	G	A	Substitution	intron_variant;	GPC5	19	38	50	-
307C	chr15	93613310	T	C	Substitution	intron_variant;	RGMA	22	45	48.8889	-
307C	chr16	3847750	C	T	Substitution	intron_variant;	CREBBP	19	36	52.7778	-
307C	chr16	56778820	T	C	Substitution	intron_variant;	NUP93	22	43	51.1628	-
307C	chr16	77383941	G	C	Substitution	intron_variant;	ADAMTS18	21	42	50	-
307C	chr17	2237998	C	T	Substitution	missense_variant;	TSR1	21	50	42	-
307C	chr17	14863500	G	A	Substitution	intergenic_variant;	-	23	40	57.5	-
307C	chr18	2540724	T	A	Substitution	intron_variant;	METTL4	25	41	60.9756	-
307C	chr18	33881693	T	G	Substitution	intron_variant;	FHOD3	19	38	50	-
307C	chr19	5279442	G	A	Substitution	intron_variant;	PTPRS	14	40	35	-
307C	chr19	13149625	G	T	Substitution	intron_variant;	NFIX	19	32	59.375	-
307C	chr19	16982025	G	A	Substitution	intron_variant;	SIN3B	16	42	38.0952	-
307C	chr19	44024467	T	C	Substitution	intron_variant;	ETHE1	15	39	38.4615	-
307C	chr21	37647537	A	T	Substitution	intron_variant;	DOPEY2	25	44	56.8182	-
307C	chrX	118097744	G	A	Substitution	intergenic_variant;	-	17	31	54.8387	-
308C	chr1	66158147	A	G	Substitution	intergenic_variant;	-	17	31	54.8387	Yes
308C	chr1	185526456	G	A	Substitution	downstream_gene_variant;	LINC01350	14	27	51.8519	Yes
308C	chr2	7636195	A	G	Substitution	intergenic_variant;	-	14	29	48.2759	Yes
308C	chr2	42054144	A	G	Substitution	intergenic_variant;	-	13	28	46.4286	Yes
308C	chr2	53430237	C	T	Substitution	intergenic_variant;	-	19	42	45.2381	Yes
308C	chr2	86155457	G	A	Substitution	intergenic_variant;	-	12	29	41.3793	Yes
308C	chr2	90031209	T	A	Substitution	downstream_gene_variant;	IGKV3D-25	18	31	58.0645	Yes
308C	chr2	96078823	C	T	Substitution	3_prime_UTR_variant;	FAHD2A	20	42	47.619	Yes
308C	chr2	223477381	A	T	Substitution	intron_variant;	FARSB	15	26	57.6923	Yes
308C	chr3	9174936	C	T	Substitution	intron_variant;	SRGAP3	15	27	55.5556	Yes
308C	chr3	15581718	G	C	Substitution	intergenic_variant;	-	13	31	41.9355	Yes
308C	chr3	24331243	TCTC	-	Deletion	intron_variant;	THRB	15	29	51.7241	Yes
308C	chr3	71306946	C	T	Substitution	intron_variant;	FOXP1	14	29	48.2759	No
308C	chr3	96543057	T	C	Substitution	intron_variant;	EPHA6	16	32	50	Yes
308C	chr3	111318542	T	C	Substitution	intron_variant;	CD96	17	33	51.5152	Yes
308C	chr3	120647324	G	T	Substitution	intron_variant;	STXBP5L	12	25	48	Yes
308C	chr3	135383951	A	T	Substitution	intergenic_variant;	-	14	25	56	Yes
308C	chr4	36227461	T	C	Substitution	intron_variant;	ARAP2	18	38	47.3684	Yes
308C	chr4	71557876	T	G	Substitution	downstream_gene_variant;	UTP3	10	26	38.4615	Yes
308C	chr4	149931934	G	C	Substitution	intron_variant; non_coding_transcript_variant;	-	15	30	50	Yes
308C	chr4	183773421	C	T	Substitution	intergenic_variant;	-	12	25	48	Yes
308C	chr5	11466145	G	T	Substitution	intron_variant;	CTNND2	10	30	33.3333	Yes
308C	chr5	62646223	G	T	Substitution	intergenic_variant;	-	15	30	50	Yes
308C	chr5	73717706	C	G	Substitution	intron_variant; non_coding_transcript_variant;	-	17	24	70.8333	Yes
308C	chr5	149561142	C	T	Substitution	intron_variant;	CDX1	22	39	56.4103	Yes
308C	chr5	167540132	G	C	Substitution	intron_variant;	TENM2	11	27	40.7407	Yes
308C	chr7	128707214	T	C	Substitution	upstream_gene_variant;	AC018639.1	19	37	51.3514	Yes
308C	chr8	23726614	T	C	Substitution	intergenic_variant;	-	27	45	60	Yes
308C	chr8	56558768	C	T	Substitution	intergenic_variant;	-	26	47	55.3191	Yes
308C	chr8	63267334	A	T	Substitution	intron_variant;	NKAIN3	13	34	38.2353	Yes
308C	chr9	68438216	C	T	Substitution	intron_variant; non_coding_transcript_variant;	-	18	41	43.9024	Yes
308C	chr9	86974107	T	C	Substitution	intron_variant; non_coding_transcript_variant;	-	13	26	50	Yes
308C	chr9	105895194	T	C	Substitution	intergenic_variant;	-	14	38	36.8421	Yes
308C	chr10	10602844	T	C	Substitution	intergenic_variant;	-	13	22	59.0909	Yes
308C	chr10	23099502	C	T	Substitution	intergenic_variant;	-	14	30	46.6667	Yes
308C	chr10	105950392	C	T	Substitution	intron_variant;	CFAP43	10	27	37.037	Yes
308C	chr10	132117669	T	C	Substitution	intergenic_variant;	-	30	59	50.8475	Yes
308C	chr11	50396825	C	T	Substitution	intergenic_variant;	-	13	22	59.0909	Yes
308C	chr11	63996953	C	T	Substitution	synonymous_variant;	NUDT22	10	22	45.4545	Yes
308C	chr11	110803827	G	A	Substitution	intergenic_variant;	-	15	32	46.875	Yes
308C	chr12	22229612	G	C	Substitution	intergenic_variant;	-	10	32	31.25	Yes
308C	chr12	100098161	T	C	Substitution	intron_variant;	ANKS1B	14	27	51.8519	Yes
308C	chr12	108944743	G	A	Substitution	intron_variant;	SART3	15	27	55.5556	Yes
308C	chr13	24079667	C	T	Substitution	downstream_gene_variant;	LINC00352	21	40	52.5	Yes
308C	chr13	33756015	G	A	Substitution	intron_variant;	STARD13	20	46	43.4783	Yes
308C	chr13	102523512	C	T	Substitution	intron_variant;	FGF14	12	34	35.2941	No
308C	chr15	94764496	C	T	Substitution	intergenic_variant;	-	22	42	52.381	Yes
308C	chr15	98768773	C	T	Substitution	intron_variant; non_coding_transcript_variant;	-	18	42	42.8571	Yes
308C	chr16	3832661	G	A	Substitution	intron_variant;	CREBBP	15	26	57.6923	Yes
308C	chr16	75236609	G	C	Substitution	downstream_gene_variant;	CTRB2	16	38	42.1053	Yes
308C	chr17	44005095	G	A	Substitution	intron_variant;	MAPT	13	32	40.625	Yes
308C	chr19	28772114	A	G	Substitution	intergenic_variant;	-	11	30	36.6667	Yes
308C	chr21	40955126	T	C	Substitution	intron_variant;	B3GALT5	11	25	44	Yes
308C	chr22	25797805	C	G	Substitution	intergenic_variant;	-	14	29	48.2759	Yes
308C	chr22	33097194	C	A	Substitution	intron_variant;	SYN3	19	33	57.5758	Yes
308C	chr22	43265747	T	C	Substitution	downstream_gene_variant;	PACSIN2	24	35	68.5714	Yes
308C	chrX	3601655	A	G	Substitution	intron_variant;	PRKX	16	35	45.7143	Yes
308C	chrX	30956962	C	A	Substitution	intron_variant;	TAB3	17	43	39.5349	Yes
308C	chrX	36485666	G	C	Substitution	intergenic_variant;	-	18	35	51.4286	Yes
308C	chrX	94511893	T	A	Substitution	intergenic_variant;	-	15	28	53.5714	Yes
308C	chrX	102075721	A	C	Substitution	intron_variant; non_coding_transcript_variant;	-	13	21	61.9048	Yes
308C	chrX	136989642	G	A	Substitution	intron_variant; non_coding_transcript_variant;	-	18	32	56.25	Yes
310C	chr1	37521642	A	T	Substitution	intergenic_variant;	-	14	31	45.1613	-
310C	chr1	56460222	G	C	Substitution	intergenic_variant;	-	16	29	55.1724	-
310C	chr1	111302960	C	T	Substitution	downstream_gene_variant;	Y_RNA	17	39	43.5897	-
310C	chr1	173836552	G	A	Substitution	non_coding_transcript_exon_variant;	-	23	39	58.9744	-
310C	chr2	54017919	G	T	Substitution	intron_variant;	ERLEC1	13	33	39.3939	-
310C	chr2	62329203	C	T	Substitution	intron_variant;	COMMD1	15	36	41.6667	-
310C	chr2	121096069	C	T	Substitution	intergenic_variant;	-	15	45	33.3333	-
310C	chr2	166973368	T	A	Substitution	intron_variant;	SCN1A	17	32	53.125	-
310C	chr3	2803466	A	G	Substitution	intron_variant;	CNTN4	19	38	50	-
310C	chr3	38191082	A	T	Substitution	intergenic_variant;	-	10	52	19.2308	-
310C	chr3	50563770	C	T	Substitution	intergenic_variant;	-	22	38	57.8947	-
310C	chr3	51551899	A	G	Substitution	intergenic_variant;	-	14	29	48.2759	-
310C	chr3	68869307	C	T	Substitution	intron_variant;	FAM19A4	13	34	38.2353	-
310C	chr3	94291793	T	G	Substitution	intergenic_variant;	-	19	34	55.8824	-
310C	chr3	97901282	G	A	Substitution	intergenic_variant;	-	16	29	55.1724	-
310C	chr3	105873294	A	C	Substitution	intergenic_variant;	-	17	29	58.6207	-
310C	chr3	145853710	A	T	Substitution	intron_variant;	PLOD2	12	53	22.6415	-
310C	chr3	152193537	G	A	Substitution	intron_variant; non_coding_transcript_variant;	-	21	44	47.7273	-
310C	chr3	153209983	G	C	Substitution	intron_variant; non_coding_transcript_variant;	-	10	30	33.3333	-
310C	chr4	29939829	T	C	Substitution	intergenic_variant;	-	17	40	42.5	-
310C	chr4	35731226	C	A	Substitution	intergenic_variant;	-	10	44	22.7273	-
310C	chr4	59320920	C	T	Substitution	intergenic_variant;	-	20	42	47.619	-
310C	chr4	75061917	A		Deletion	intron_variant;	MTHFD2L	20	39	51.2821	-
310C	chr5	7688267	G	A	Substitution	intron_variant;	ADCY2	12	19	63.1579	-
310C	chr5	10328808	A	G	Substitution	intergenic_variant;	-	18	32	56.25	-
310C	chr5	18929644	A	G	Substitution	intergenic_variant;	-	15	32	46.875	-
310C	chr5	20936450	A	G	Substitution	non_coding_transcript_exon_variant;	-	14	36	38.8889	-
310C	chr5	91079094	A	G	Substitution	intergenic_variant;	-	12	36	33.3333	-
310C	chr5	116823618	C	T	Substitution	intron_variant; non_coding_transcript_variant;	-	18	43	41.8605	-
310C	chr5	118476274	C	G	Substitution	intron_variant;	DMXL1	13	43	30.2326	-
310C	chr5	175614449	G	A	Substitution	non_coding_transcript_exon_variant;	-	14	33	42.4242	-
310C	chr6	29613064	G	A	Substitution	intergenic_variant;	-	12	28	42.8571	-
310C	chr6	51695629	G	T	Substitution	intron_variant;	PKHD1	11	33	33.3333	-
310C	chr7	57362124	A	G	Substitution	intergenic_variant;	-	20	47	42.5532	-
310C	chr7	61764235	C	A	Substitution	intergenic_variant;	-	16	34	47.0588	-
310C	chr8	3947842	G	C	Substitution	intron_variant;	CSMD1	21	38	55.2632	-
310C	chr8	5927052	T	C	Substitution	intron_variant; non_coding_transcript_variant;	-	19	34	55.8824	-
310C	chr8	48967274	G	A	Substitution	intron_variant;	UBE2V2	16	31	51.6129	-
310C	chr8	93688124	A	G	Substitution	intron_variant; non_coding_transcript_variant;	-	18	33	54.5455	-
310C	chr9	21009202	C	G	Substitution	intron_variant;	HACD4	15	30	50	-
310C	chr9	74788581	T	A	Substitution	intron_variant;	GDA	10	27	37.037	-
310C	chr9	89011937	T	C	Substitution	intergenic_variant;	-	16	32	50	-
310C	chr9	136273707	C	T	Substitution	intron_variant;	REXO4	17	37	45.9459	-
310C	chr10	30270120	C	G	Substitution	intergenic_variant;	-	18	40	45	-
310C	chr10	35699350	C	T	Substitution	intron_variant;	CCNY	13	35	37.1429	-
310C	chr11	247919	A	G	Substitution	intron_variant;	PSMD13	14	32	43.75	-
310C	chr11	130619547	G	C	Substitution	intergenic_variant;	-	15	29	51.7241	-
310C	chr12	73048501	A	T	Substitution	intron_variant;	TRHDE	20	37	54.0541	-
310C	chr13	20104427	C	G	Substitution	intron_variant;	TPTE2	25	39	64.1026	-
310C	chr13	61971615	A	C	Substitution	intergenic_variant;	-	20	39	51.2821	-
310C	chr13	75903179	T	C	Substitution	intron_variant;	TBC1D4	13	20	65	-
310C	chr14	20914238	G	A	Substitution	downstream_gene_variant;	OSGEP	27	46	58.6957	-
310C	chr14	47509377	C	T	Substitution	intron_variant;	MDGA2	17	26	65.3846	-
310C	chr14	68681921	G	C	Substitution	intron_variant;	RAD51B	10	32	31.25	-
310C	chr14	80240184	A	T	Substitution	intron_variant;	NRXN3	17	28	60.7143	-
310C	chr15	72440120	A	G	Substitution	intron_variant; non_coding_transcript_variant;	-	13	27	48.1481	-
310C	chr15	87561470	A	G	Substitution	intron_variant;	AGBL1	18	37	48.6486	-
310C	chr15	95498920	A	C	Substitution	intron_variant; non_coding_transcript_variant;	-	16	28	57.1429	-
310C	chr16	24755352	C	T	Substitution	intron_variant;	TNRC6A	22	59	37.2881	-
310C	chr16	58546616	C	T	Substitution	3_prime_UTR_variant;	NDRG4	10	21	47.619	-
310C	chr17	19832735	T	C	Substitution	intron_variant;	AKAP10	16	30	53.3333	-
310C	chr17	47670334	C	T	Substitution	intergenic_variant;	-	13	33	39.3939	-
310C	chr18	50543778	TA		Deletion	intron_variant;	DCC	16	30	53.3333	-
310C	chr18	53608764	T	C	Substitution	intron_variant; non_coding_transcript_variant;	-	14	27	51.8519	-
310C	chr19	7103579	T	C	Substitution	intergenic_variant;	-	11	34	32.3529	-
310C	chr20	46185906	T	C	Substitution	intron_variant;	NCOA3	13	51	25.4902	-
310C	chr20	57219470	G	A	Substitution	intergenic_variant;	-	22	38	57.8947	-
310C	chr22	41044906	T	C	Substitution	intergenic_variant;	-	14	32	43.75	-
310C	chrX	12297512	A	T	Substitution	intron_variant;	FRMPD4	15	28	53.5714	-
310C	chrX	73536704	C	T	Substitution	intergenic_variant;	-	14	15	93.3333	-
310C	chrX	153014219	G	A	Substitution	intron_variant; non_coding_transcript_variant;	-	13	42	30.9524	-
311C-1	chr1	60536211	G	A	Substitution	intron_variant;	C1orf87	31	45	68.8889	-
311C-1	chr1	97395380	A	C	Substitution	intergenic_variant;	-	13	32	40.625	-
311C-1	chr1	199220417	G	C	Substitution	intron_variant; non_coding_transcript_variant;	-	25	48	52.0833	-
311C-1	chr1	231998846	A	G	Substitution	intron_variant;	DISC1	23	42	54.7619	-
311C-1	chr2	15460321	G	A	Substitution	intron_variant;	NBAS	25	54	46.2963	-
311C-1	chr2	24392707	G	A	Substitution	intron_variant; NMD_transcript_variant;	AC008073.3	21	36	58.3333	-
311C-1	chr2	36787002	AAC		Deletion	intron_variant;	FEZ2	24	51	47.0588	-
311C-1	chr2	81841350	C	T	Substitution	intergenic_variant;	-	21	46	45.6522	-
311C-1	chr2	82238268	T	C	Substitution	intergenic_variant;	-	29	52	55.7692	-
311C-1	chr2	99701705	G	A	Substitution	intron_variant;	TSGA10	24	45	53.3333	-
311C-1	chr2	141421844	A	G	Substitution	intron_variant;	LRP1B	29	49	59.1837	-
311C-1	chr2	177839841	C	T	Substitution	intergenic_variant;	-	21	49	42.8571	-
311C-1	chr2	198243363	T	C	Substitution	downstream_gene_variant;	NPM1P46	15	33	45.4545	-
311C-1	chr3	35124759	T	C	Substitution	intergenic_variant;	-	16	39	41.0256	-
311C-1	chr3	58811107	G	A	Substitution	intron_variant;	C3orf67	21	43	48.8372	-
311C-1	chr3	113818657	A	T	Substitution	downstream_gene_variant;	AC092896.1	28	48	58.3333	-
311C-1	chr3	178667863	A	T	Substitution	intergenic_variant;	-	10	31	32.2581	-
311C-1	chr3	194518003	G	A	Substitution	intergenic_variant;	-	23	40	57.5	-
311C-1	chr4	13777816	A	G	Substitution	intron_variant; non_coding_transcript_variant;	-	22	38	57.8947	-
311C-1	chr4	37481723	G	A	Substitution	intron_variant;	C4orf19	28	52	53.8462	-
311C-1	chr4	58225616	T	C	Substitution	intergenic_variant;	-	27	51	52.9412	-
311C-1	chr4	94378245	G	T	Substitution	intron_variant;	GRID2	15	41	36.5854	-
311C-1	chr4	118622102	T	C	Substitution	intergenic_variant;	-	24	58	41.3793	-
311C-1	chr4	140536334	G	A	Substitution	downstream_gene_variant;	AC112236.1	17	41	41.4634	-
311C-1	chr4	142698235	T	C	Substitution	intergenic_variant;	-	20	50	40	-
311C-1	chr4	146565995	G	C	Substitution	intron_variant;	MMAA	27	40	67.5	-
311C-1	chr4	151902984	G	A	Substitution	intron_variant;	LRBA	11	36	30.5556	-
311C-1	chr5	117721113	T	C	Substitution	intergenic_variant;	-	20	36	55.5556	-
311C-1	chr5	166030784	A	G	Substitution	intergenic_variant;	-	25	48	52.0833	-
311C-1	chr6	2328458	TCTTTC		Deletion	intron_variant; non_coding_transcript_variant;	-	10	22	45.4545	-
311C-1	chr6	3037400	G	T	Substitution	downstream_gene_variant;	AL133351.5	27	51	52.9412	-
311C-1	chr6	120224071	T	G	Substitution	intergenic_variant;	-	24	47	51.0638	-
311C-1	chr6	131713099	A	G	Substitution	intergenic_variant;	-	27	47	57.4468	-
311C-1	chr6	140649845	T	C	Substitution	intergenic_variant;	-	23	50	46	-
311C-1	chr7	106637626	C	T	Substitution	intergenic_variant;	-	22	54	40.7407	-
311C-1	chr7	113638196	G	A	Substitution	intergenic_variant;	-	22	40	55	-
311C-1	chr8	23338937	G	C	Substitution	intron_variant; non_coding_transcript_variant;	-	15	27	55.5556	-
311C-1	chr8	65971957	G	A	Substitution	intergenic_variant;	-	19	43	44.186	-
311C-1	chr8	69457137	A	T	Substitution	intron_variant;	C8orf34	20	53	37.7358	-
311C-1	chr8	110580139	C	T	Substitution	downstream_gene_variant;	EBAG9	25	47	53.1915	-
311C-1	chr8	128481040	G	A	Substitution	intron_variant; non_coding_transcript_variant;	-	13	43	30.2326	-
311C-1	chr9	6357979	G	A	Substitution	intergenic_variant;	-	17	33	51.5152	-
311C-1	chr9	8637693	T	C	Substitution	intron_variant;	PTPRD	27	58	46.5517	-
311C-1	chr9	92796585	G	A	Substitution	intron_variant; non_coding_transcript_variant;	-	21	46	45.6522	-
311C-1	chr9	125368816	C	A	Substitution	upstream_gene_variant;	OR1H1P	24	46	52.1739	-
311C-1	chr9	130310157	G	A	Substitution	intron_variant;	FAM129B	29	55	52.7273	-
311C-1	chr10	25290477	T	C	Substitution	intron_variant;	ENKUR	24	46	52.1739	-
311C-1	chr10	34706702	C	T	Substitution	intron_variant;	PARD3	24	49	48.9796	-
311C-1	chr10	36803132	T	C	Substitution	intergenic_variant;	-	14	33	42.4242	-
311C-1	chr10	64320599	G	A	Substitution	intron_variant;	ZNF365	21	48	43.75	-
311C-1	chr10	81029948	T	A	Substitution	intron_variant;	ZMIZ1	21	48	43.75	-
311C-1	chr10	108812513	G	T	Substitution	intron_variant;	SORCS1	23	43	53.4884	-
311C-1	chr11	47204881	C	G	Substitution	intron_variant;	PACSIN3	22	36	61.1111	-
311C-1	chr11	68428561	C	A	Substitution	intergenic_variant;	-	28	47	59.5745	-
311C-1	chr11	68935158	C	T	Substitution	intron_variant; non_coding_transcript_variant;	-	20	35	57.1429	-
311C-1	chr11	69540631	C	T	Substitution	intergenic_variant;	-	18	46	39.1304	-
311C-1	chr11	111047234	T	C	Substitution	intron_variant; non_coding_transcript_variant;	-	16	41	39.0244	-
311C-1	chr12	13476238	C	T	Substitution	intergenic_variant;	-	31	55	56.3636	-
311C-1	chr12	79595072	T	C	Substitution	intron_variant;	SYT1	20	44	45.4545	-
311C-1	chr12	84969391	G	A	Substitution	intergenic_variant;	-	28	43	65.1163	-
311C-1	chr12	108848292	G	A	Substitution	intron_variant; non_coding_transcript_variant;	-	21	45	46.6667	-
311C-1	chr13	20345729	C	A	Substitution	intron_variant;	PSPC1	23	43	53.4884	-
311C-1	chr13	50253600	C	A	Substitution	intron_variant;	EBPL	21	41	51.2195	-
311C-1	chr13	106649356	C	T	Substitution	intergenic_variant;	-	36	48	75	-
311C-1	chr13	112010067	G	T	Substitution	intergenic_variant;	-	27	50	54	-
311C-1	chr14	36724699	G	A	Substitution	intergenic_variant;	-	23	47	48.9362	-
[truncated: 2,346 more rows]
