# Supplementary material for: De novo mutations in children born after medical assisted reproduction
Source: Hum Reprod. 2022 Apr 12;37(6):1360–9. doi: 10.1093/humrep/deac068 (PMC9156847; doi:10.1093/humrep/deac068)
Supplement: deac068_Supplementary_Table_SV [file deac068_supplementary_table_sv.xlsx]

## Sheet: SupplementaryTable_SV
Supplementary Table SV - Validation status of randomly selected de novo mutations (DNMs).
Children ID Number	Chromosome	Start position	End position	Reference	Variant	Variant type	Consequence	Gene name	Conclusion after Sanger Sequencing
106C	chr1	227413189	227413189	G	A	Substitution	intron_variant;	CDC42BPA	Confirmed de novo
106C	chr2	24244538	24244538	G	A	Substitution	synonymous_variant;	MFSD2B	Confirmed de novo
106C	chr2	24260948	24260948	G	A	Substitution	missense_variant;	WDCP	Confirmed de novo
106C	chr2	40734441	40734441	G	A	Substitution	intron_variant;	SLC8A1	Confirmed de novo
106C	chr2	40739657	40739657	C	A	Substitution	intron_variant;	SLC8A1	Confirmed de novo
106C	chr4	69154298	69154298	C	T	Substitution	upstream_gene_variant;	AC098799.1	Confirmed de novo
106C	chr8	65414724	65414724	G	A	Substitution	intergenic_variant;	-	Confirmed de novo
106C	chr8	65427566	65427566	T	C	Substitution	intergenic_variant;	-	Confirmed de novo
106C	chr11	112076057	112076057	G	C	Substitution	intron_variant;	BCO2	Confirmed de novo
106C	chr16	56756421	56756421	C	G	Substitution	intron_variant; non_coding_transcript_variant;	-	Confirmed de novo
106C	chr19	29621704	29621704	A	T	Substitution	intergenic_variant;	-	Confirmed de novo
108C	chr4	17767536	17767536	G	C	Substitution	intron_variant;	FAM184B	Confirmed de novo
108C	chr8	3733130	3733130	G	C	Substitution	intron_variant;	CSMD1	Confirmed de novo
113C	chr3	45723159	45723159	C	T	Substitution	3_prime_UTR_variant;	LIMD1	Confirmed de novo
113C	chr8	27557251	27557251	G	T	Substitution	upstream_gene_variant;	AC013643.1	Confirmed de novo
113C	chr11	98781548	98781548	A	G	Substitution	intergenic_variant;	-	Confirmed de novo
207C	chr5	177088159	177088159	G	C	Substitution	intron_variant; non_coding_transcript_variant;	-	Confirmed de novo
207C	chr8	38958368	38958368	C	G	Substitution	intron_variant;	ADAM9	Confirmed de novo
212C	chr1	172045543	172045543	A	C	Substitution	intron_variant;	DNM3	Confirmed de novo
212C	chr5	112739363	112739363	A	G	Substitution	intron_variant;	MCC	Confirmed de novo
212C	chr6	106926911	106926911	G	A	Substitution	intron_variant;	CRYBG1	Confirmed de novo
212C	chr10	80363063	80363063	C	T	Substitution	intron_variant; non_coding_transcript_variant;	-	Confirmed de novo
212C	chr15	85096737	85096737	C	T	Substitution	intron_variant; non_coding_transcript_variant;	-	Confirmed de novo
303C	chr5	174750430	174750430	C	A	Substitution	intergenic_variant;	-	Confirmed de novo
303C	chr6	27326418	27326418	C	T	Substitution	non_coding_transcript_exon_variant;	-	Confirmed de novo
303C	chr8	139729019	139729019	C	T	Substitution	intron_variant;	COL22A1	Confirmed de novo
303C	chr13	52210583	52210583	C	T	Substitution	intron_variant;	WDFY2	Confirmed de novo
305C	chr4	59876278	59876278	A	G	Substitution	intron_variant; non_coding_transcript_variant;	-	Confirmed de novo
305C	chr11	40825621	40825621	A	G	Substitution	intron_variant;	LRRC4C	Confirmed de novo
305C	chr11	40826118	40826118	T	C	Substitution	intron_variant;	LRRC4C	Confirmed de novo
305C	chr19	57046757	57046757	A	G	Substitution	non_coding_transcript_exon_variant;	-	Confirmed de novo
310C	chr14	47509377	47509377	C	T	Substitution	intron_variant;	MDGA2	Confirmed de novo
310C	chr16	24755352	24755352	C	T	Substitution	intron_variant;	TNRC6A	Inherited from Father
311C-1	chr9	6357979	6357979	G	A	Substitution	intergenic_variant;	-	Confirmed de novo
311C-1	chr13	50253600	50253600	C	A	Substitution	intron_variant;	EBPL	Confirmed de novo
311C-2	chr3	57102251	57102251	T	A	Substitution	intron_variant;	SPATA12	Confirmed de novo
311C-2	chr6	35161011	35161011		ACTT	Insertion	intergenic_variant;	-	Confirmed de novo
311C-2	chr6	35161015	35161015	T	G	Substitution	intergenic_variant;	-	Confirmed de novo
311C-2	chr6	35161016	35161016	T	A	Substitution	intergenic_variant;	-	Confirmed de novo
311C-2	chr6	35161017	35161017	C	A	Substitution	intergenic_variant;	-	Confirmed de novo
311C-2	chr8	128098451	128098451	A	T	Substitution	non_coding_transcript_exon_variant;	-	Confirmed de novo
312C	chr12	44870844	44870844	A	G	Substitution	intergenic_variant;	-	Confirmed de novo
312C	chr16	14742090	14742090	T	A	Substitution	intron_variant;	BFAR	Confirmed de novo
312C	chr16	14777747	14777747	G	A	Substitution	intron_variant;	PLA2G10	Confirmed de novo
402C	chr3	65630977	65630977	G	A	Substitution	intron_variant;	MAGI1	Confirmed de novo
402C	chr3	65722033	65722033	C	A	Substitution	intron_variant;	MAGI1	Confirmed de novo
402C	chr3	65722234	65722234	G	C	Substitution	intron_variant;	MAGI1	Confirmed de novo
402C	chr5	32442003	32442003	T	G	Substitution	intron_variant;	ZFR	Confirmed de novo
402C	chr5	32443435	32443435	G	C	Substitution	intron_variant;	ZFR	Confirmed de novo
403C	chr1	229110014	229110014	C	T	Substitution	intergenic_variant;	-	Confirmed de novo
403C	chr2	164029735	164029735	G	A	Substitution	intergenic_variant;	-	Confirmed de novo
403C	chr2	225668110	225668110	C	T	Substitution	intron_variant;	DOCK10	Confirmed de novo
403C	chr5	155448754	155448754	C	G	Substitution	intron_variant;	SGCD	Confirmed de novo
403C	chr5	169002109	169002109	A	G	Substitution	intergenic_variant;	-	Confirmed de novo
403C	chr7	116399805	116399805	T	C	Substitution	intron_variant;	MET	Confirmed de novo
403C	chr8	18826247	18826247	G	T	Substitution	intron_variant;	PSD3	Confirmed de novo
403C	chr10	64977273	64977273	G	A	Substitution	intron_variant;	JMJD1C	Confirmed de novo
403C	chr14	29572627	29572627	C	T	Substitution	intron_variant; non_coding_transcript_variant;	-	Confirmed de novo
414C	chr1	55529138	55529138	T	C	Substitution	missense_variant;	PCSK9	Confirmed de novo
414C	chr12	115315112	115315112	C	T	Substitution	intergenic_variant;	-	Confirmed de novo
414C	chr12	115315114	115315114	C	T	Substitution	intergenic_variant;	-	Confirmed de novo
414C	chr12	115364455	115364455	A	T	Substitution	intergenic_variant;	-	Confirmed de novo
414C	chr17	49198888	49198888	G	C	Substitution	upstream_gene_variant;	SPAG9	Confirmed de novo
503C	chr1	190579596	190579596	T	G	Substitution	intergenic_variant;	-	Confirmed de novo
503C	chr12	64034619	64034619	G	T	Substitution	intron_variant;	DPY19L2	Confirmed de novo
503C	chr14	105066400	105066400	G	A	Substitution	intron_variant;	TMEM179	Confirmed de novo
505C	chr4	6306367	6306367	C	G	Substitution	intron_variant; non_coding_transcript_variant;	-	Confirmed de novo
505C	chr4	6307211	6307211	A	C	Substitution	intron_variant; non_coding_transcript_variant;	-	Confirmed de novo
505C	chr6	70537750	70537750	C	T	Substitution	intron_variant;	LMBRD1	Confirmed de novo
505C	chr14	28969952	28969952	C	T	Substitution	intergenic_variant;	-	Confirmed de novo
505C	chr20	15504675	15504675	G	A	Substitution	intron_variant;	MACROD2	Confirmed de novo
506C	chr4	182648794	182648794	A	G	Substitution	intergenic_variant;	-	Confirmed de novo
506C	chr8	126035573	126035573	G	A	Substitution	downstream_gene_variant;	SQLE	Confirmed de novo
613C	chr2	191087011	191087011	C	A	Substitution	intron_variant;	HIBCH	Confirmed de novo
613C	chr4	176071226	176071226	A	G	Substitution	intron_variant; non_coding_transcript_variant;	-	Confirmed de novo
613C	chr8	108949977	108949977	T	C	Substitution	intron_variant;	RSPO2	Confirmed de novo
613C	chr9	21598727	21598727	A	C	Substitution	intergenic_variant;	-	Confirmed de novo
613C	chr14	91757752	91757752	C	T	Substitution	intron_variant;	CCDC88C	Confirmed de novo
613C	chr17	19702826	19702826	T	C	Substitution	missense_variant;	ULK2	Confirmed de novo
613C	chrX	105466825	105466825	A	G	Substitution	intergenic_variant;	-	Confirmed de novo
