# Supplementary material for: De novo mutations in children born after medical assisted reproduction
Source: Hum Reprod. 2022 Apr 12;37(6):1360–9. doi: 10.1093/humrep/deac068 (PMC9156847; doi:10.1093/humrep/deac068)
Supplement: deac068_Supplementary_Table_SVIII [file deac068_supplementary_table_sviii.xlsx]

## Sheet: SupplementaryTable_SVIII
Supplementary Table SVIII - List of clusters of de novo mutations (DNMs) found in all children. Abbreviations: DNMs = de novo mutations, ICSI-TESE = intracytoplasmic sperm injection combined with testicular sperm extraction, <35 = children born to fathers younger than 35 years of age at time of conception, >45 = children born to fathers older than 45 years of age at time of conception, bp = base …
Children ID Number	Cluster Coordinates	Cluster Size (bp)	DNM within Clusters	Gene Name	Protein Effect
101C	chr11:31821035-31821302	268	chr11:31821035-C-G	PAX6	intron_variant;
			chr11:31821302-G-A	PAX6	intron_variant;
106C	chr2:24244538-24260948	16411	chr2:24244538-G-A	MFSD2B	synonymous_variant;
			chr2:24260948-G-A	WDCP	missense_variant;
106C	chr2:40734441-40739657	5217	chr2:40734441-G-A	SLC8A1	intron_variant;
			Chr2:40739657-C-A	SLC8A1	intron_variant;
106C	chr8:65414724-65427566	12843	chr8:65414724-G-A	-	intergenic_variant;
			chr8:65427566-T-G	-	intergenic_variant;
107C	chr14:20523379-20523380	2	chr14:20523379-T-C	OR4L1	upstream_gene_variant;
			chr14:20523380-C-T	OR4L1	upstream_gene_variant;
112C	chr8:13762840-13768194	5355	chr8:13762840-C-G	AC022690.1	downstream_gene_variant;
			chr8:13768194-A-G	AC022690.1	upstream_gene_variant;
201C	chr7:22180961-22180972	12	chr7:22180961-G-A	RAPGEF5	intron_variant;
			chr7:22180972-C-A	RAPGEF5	intron_variant;
201C	chr8:22095534-22096856	1323	chr8:22095534-G-A	-	intergenic_variant;
			chr8:22096856-G-C	-	intergenic_variant;
202C	chr17:74387011-74387167	157	chr17:74387011-C-G	UBE2O	3_prime_UTR_variant;
			chr17:74387167-G-C	UBE2O	missense_variant;
205C	chr8:3797135-3798495	1361	chr8:3797135-A-C	CSMD1	intron_variant;
			chr8:3797686-G-C	CSMD1	intron_variant;
			chr8:3798495-T-C	CSMD1	intron_variant;
205C	chr15:35159349-35168470	9122	chr15:35159349-T-C	AQR	intron_variant;
			chr15:35168470-A-G	AQR	intron_variant;
205C	chr2:51704342-51708768	4427	chr2:51704342-C-T	-	intron_variant; non_coding_transcript_variant;
			chr2:51708768-C-G	-	intron_variant; non_coding_transcript_variant;
206C	chr5:173990228-173991832	1605	chr5:173990228-C-T	SUMO2P6	downstream_gene_variant;
			chr5:173991832-C-T	SUMO2P6	downstream_gene_variant;
206C	chr7:25136957-25139619	2663	chr7:25136957-G-C	-	intergenic_variant;
			chr7:25139619-G-T	-	intergenic_variant;
209C	chr11:50095524-50102048	6525	chr11:50095524-C-T	-	intergenic_variant;
			chr11:50102048-G-C	-	intergenic_variant;
209C	chr12:110822943-110822944	2	chr12:110822943-G-A	ANAPC7	intron_variant;
			chr12:110822944-C-A	ANAPC7	intron_variant;
209C	chr15:57767828-57773784	5957	chr15:57767828-C-G	CGNL1	intron_variant;
			chr15:57773784-C-G	CGNL1	intron_variant;
209C	chr16:17389454-17389455	2	chr16:17389454-C-T	XYLT1	intron_variant;
			chr16:17389455-T-A	XYLT1	intron_variant;
210C	chr4:159723606-159725450	1845	chr4:159723606-A-C	FNIP2	intron_variant;
			chr4:159725450-G-A	FNIP2	intron_variant;
210C	chr8:3153236-3154828	1593	chr8:3153236-T-C	CSMD1	intron_variant;
			chr8:3154828-G-C	CSMD1	intron_variant;
211C	chr2:162966159-162987415	21257	chr2:162966159-T-C	-	intergenic_variant;
			chr2:162968291-G-T	-	intergenic_variant;
			chr2:162987415-G-A	-	intergenic_variant;
302C	chr3:116042735-116047573	4839	chr3:116042735-C-T	LSAMP	intron_variant;
			chr3:116047573-G-T	LSAMP	intron_variant;
303C	chr13:52210582-52210583	2	chr13:52210582-G-T	WDFY2	intron_variant;
			chr13:52210583-C-T	WDFY2	intron_variant;
304C	chr7:16746492-16752074	5583	chr7:16746492-G-C	-	intron_variant; non_coding_transcript_variant;
			chr7:16752074-G-A	-	intron_variant; non_coding_transcript_variant;
305C	chr11:40825621-40826118	498	chr11:40825621-A-G	LRRC4C	intron_variant;
			chr11:40826118-T-C	LRRC4C	intron_variant;
307C	chr13:36982259-36982823	565	chr13:36982259-C-G	-	intergenic_variant;
			chr13:36982823-G-A	-	intergenic_variant;
311C-2	chr8:128097599-128098451	853	chr8:128097599-C-A	-	non_coding_transcript_exon_variant;
			chr8:128098451-A-T	-	non_coding_transcript_exon_variant;
311C-2	chr6:35161011-35161017	7	chr6:35161011--ACTT	-	intergenic_variant;
			chr6:35161015-T-G	-	intergenic_variant;
			chr6:35161016-T-A	-	intergenic_variant;
			chr6:35161017-C-A	-	intergenic_variant;
402C	chr3:65722033-65722234	202	chr3:65722033-C-A	MAGI1	intron_variant;
			chr3:65722234-G-C	MAGI1	intron_variant;
402C	chr5:32442003-32443435	1433	chr5:32442003-T-G	ZFR	intron_variant;
			chr5:32443435-G-C	ZFR	intron_variant;
404C	chr5:94719133-94726130	6998	chr5:94719133-C-A	-	intergenic_variant;
			chr5:94726130-C-T	FAM81B	upstream_gene_variant;
404C	chr11:4571835-4573925	2091	chr11:4571835-C-T	OR52M1	downstream_gene_variant;
			chr11:4573925-A-C	-	intergenic_variant;
408C	chr16:17783919-17787595	3677	chr16:17783919-C-T	-	intergenic_variant;
			chr16:17787595-A-G	-	intergenic_variant;
408C	chr16:83564567-83570289	5723	chr16:83564567-G-A	CDH13	intron_variant;
			chr16:83570116-G-T	CDH13	intron_variant;
			chr16:83570289-G-A	CDH13	intron_variant;
408C	chr17:68256718-68270834	14117	chr17:68256718-A-G	-	intergenic_variant;
			chr17:68270834-G-C	-	intergenic_variant;
408C	chr4:17150601-17150602	2	chr4:17150601-G-A	-	intergenic_variant;
			chr4:17150602-G-A	-	intergenic_variant;
409C	chr2:18080866-18084328	3463	chr2:18080866-G-A	KCNS3	intron_variant;
			chr2:18084328-C-T	KCNS3	intron_variant;
410C	chr2:34841429-34861940	20512	chr2:34841429-A-T	-	intron_variant; non_coding_transcript_variant;
			chr2:34846812-G-A	-	intron_variant; non_coding_transcript_variant;
			chr2:34861940-G-T	-	intron_variant; non_coding_transcript_variant;
414C	chr12:115315112-115315114	3	chr12:115315112-C-T	-	intergenic_variant;
			chr12:115315114-C-T	-	intergenic_variant;
505C	chr4:6306367-6307211	845	chr4:6306367-C-G	-	intron_variant; non_coding_transcript_variant;
			chr4:6307211-A-C	-	intron_variant; non_coding_transcript_variant;
508C	chr19:34881547-34882038	492	chr19:34881547-G-A	GPI	intron_variant;
			chr19:34882038-G-A	GPI	intron_variant;
508C	chr22:38181335-38181731	397	chr22:38181335-G-A	snoU13	upstream_gene_variant;
			chr22:38181731-A-C	snoU13	downstream_gene_variant;
509C	chr4:8989141-8989146	6	chr4:8989141-A-G	AC073648.2	upstream_gene_variant;
			chr4:8989146-C-A	AC073648.2	upstream_gene_variant;
509C	chr1:153488480-153498604	10125	chr1:153488480-C-A	-	intergenic_variant;
			chr1:153498604-C-A	-	intergenic_variant;
509C	chr2:65828586-65828587	2	chr2:65828586-G-A	-	non_coding_transcript_exon_variant;
			chr2:65828587-A-T	-	non_coding_transcript_exon_variant;
509C	chr1:36054056-36054057	2	chr1:36054056-T-A	TFAP2E	missense_variant;
			chr1:36054057-C-A	TFAP2E	stop_gained;
601C	chr11:8198297-8199131	835	chr11:8198297-G-C	-	non_coding_transcript_exon_variant;
			chr11:8199131-C-A	-	non_coding_transcript_exon_variant;
601C	chr13:76490750-76497173	6424	chr13:76490750-T-C	-	intergenic_variant;
			chr13:76496211-T-C	-	intergenic_variant;
			chr13:76497173-G-T	-	intergenic_variant;
601C	chr4:63957994-63973627	15634	chr4:63957994-A-G	-	intergenic_variant;
			chr4:63973627-G-A	-	intergenic_variant;
601C	chr5:4022068-4022069	2	chr5:4022068-T-A	-	intergenic_variant;
			chr5:4022069-A-G	-	intergenic_variant;
606C	chr3:420489-466551	46063	chr3:420489-G-A	CHL1	intron_variant;
			chr3:427453-G-T	CHL1	intron_variant;
			chr3:437160-G-C	CHL1	intron_variant;
			chr3:444060-G-A	CHL1	intron_variant;
			chr3:461605-G-C	-	intergenic_variant;
			chr3:466551-C-A	-	intergenic_variant;
606C	chr2:181031453-181032649	1197	chr2:181031453-G-C	-	intergenic_variant;
			chr2:181032252-G-C	-	intergenic_variant;
			chr2:181032649-G-A	-	intergenic_variant;
607C	chr9:6884880-6884904	25	chr9:6884880-A-G	KDM4C	intron_variant;
			chr9:6884904-A-G	KDM4C	intron_variant;
607C	chr19:43182989-43183242	254	chr19:43182989-C-G	-	intergenic_variant;
			chr19:43183242-T-G	-	intergenic_variant;
609C	chr3:137962935-137964096	1162	chr3:137962935-C-G	ARMC8	intron_variant;
			chr3:137964096-C-T	ARMC8	3_prime_UTR_variant;
610C	chr6:155687695-155687736	42	chr6:155687695-C-T	-	intergenic_variant;
			chr6:155687736-G-C	-	intergenic_variant;
611C	chrX:14892002-14892003	2	chrX:14892002-G-A	MOSPD2	3_prime_UTR_variant;
			chrX:14892003-C-A	MOSPD2	3_prime_UTR_variant;
612C	chr8:132475969-132476983	1015	chr8:132475969-C-A	-	intergenic_variant;
			chr8:132476983-G-C	-	intergenic_variant;
612C	chr9:118386770-118386903	134	chr9:118386770-C-G	-	intron_variant; non_coding_transcript_variant;
			chr9:118386903-A-G	-	intron_variant; non_coding_transcript_variant;
612C	chr16:83119822-83126570	6749	chr16:83119822-C-A	CDH13	intron_variant;
			chr16:83119848-T-C	CDH13	intron_variant;
			chr16:83122522-A-C	CDH13	intron_variant;
			chr16:83126570-G-C	CDH13	intron_variant;
612C	chr21:17509311-17509312	2	chr21:17509311-G-T	-	intron_variant; non_coding_transcript_variant;
			chr21:17509312-G-T	-	intron_variant; non_coding_transcript_variant;
612C	chr5:129273689-129277367	3679	chr5:129273689-C-G	CHSY3	intron_variant;
			chr5:129277367-C-T	CHSY3	intron_variant;
