# Supplementary material for: De novo mutations in children born after medical assisted reproduction
Source: Hum Reprod. 2022 Apr 12;37(6):1360–9. doi: 10.1093/humrep/deac068 (PMC9156847; doi:10.1093/humrep/deac068)
Supplement: deac068_Supplementary_Table_SIX [file deac068_supplementary_table_six.xlsx]

## Sheet: SupplementaryTable_SIX
Supplementary Table SIX - Phasing analysis of de novo mutation (DNM) clusters in children conceived spontaneously or via medical assisted reproduction (MAR). Abbreviations: DNMs = de novo mutations, ICSI-TESE = intracytoplasmic sperm injection combined with testicular sperm extraction, <35 = children born to fathers younger than 35 years of age at time of conception, >45 = children born to father…
Group	No. of phasable DNMs in clusters	No. of DNM Clusters phased	DNMs Paternal in origin (%)	DNMs Maternal in origin (%)	No. of DMM Clusters where all DNMs have identical parent-of-origin	% of DNMs in agreement regarding parent-of-origin
Spontaneous <35	4	3	66.6667	33.3333	3	100
Spontaneous >45	14	7	28.5714	71.4286	7	100
IVF <35	0	0	N/A	N/A	N/A	N/A
IVF >45	18	9	33.3333	66.6667	6	66.6667
ICSI-TESE <35	4	3	33.3333	66.6667	3	100
ICSI-TESE >45	10	6	50	50	6	100
